# Supplementary material for: Glycosuria Alters Uropathogenic Escherichia coli Global Gene Expression and Virulence
Source: mSphere. 2022 Apr 28;7(3):e00004-22. doi: 10.1128/msphere.00004-22 (PMC9241551; doi:10.1128/msphere.00004-22)
Supplement: DATA SET S1 [file msphere.00004-22-s0001.xlsx]

## Sheet: Tab 1
Dataset S1 Tab1: UTI89-LB versus UTI89-U all genes
			Normalized Count
			RK20-07	RK20-08	RK20-09	RK20-10	RK20-11	RK20-12
ID	KEGG ID	Gene Symbol	LB-1	LB-2	LB-3	U-1	U-2	U-3	log2(FC) U/LB	padj	Genbank Annotation
UTI89_RS23530	UTI89_C4857	arcA	40701.1	63578.2	224.572	80.3703	43.328	267.441	-8.06145	1.26135e-05	arginine deiminase
UTI89_RS23525	UTI89_C4856	arcC	21915.5	36422.3	150.319	25.3341	49.3458	178.964	-7.84918	2.17694e-05	carbamate kinase
UTI89_RS23520	UTI89_C4855	argF	20108.6	32162.1	151.224	47.1738	80.6382	157.851	-7.51979	1.29252e-05	ornithine carbamoyltransferase
UTI89_RS10380	UTI89_C2133		6981.35	8686.62	4798.42	174.718	81.8418	101.547	-5.83251	4.65653e-45	porin OmpD
UTI89_RS17295	UTI89_C3548		843.414	2985.11	2588.92	67.2664	42.1244	55.298	-5.28052	6.31885e-24	enamine/imine deaminase
UTI89_RS24080	UTI89_C4970		113.927	69.5307	18.1107	0.87359	3.61067	1.00542	-5.27962	1.70406e-07	BMC domain-containing protein
UTI89_RS23515	UTI89_C4854		13021.3	18529.3	274.377	207.914	281.632	330.783	-5.27784	0.000488451	YfcC family protein
UTI89_RS17300	UTI89_C3549	tdcE	2323.58	7687.27	15202.1	372.149	196.18	156.845	-5.11893	2.84479e-14	2-ketobutyrate formate-lyase/pyruvate formate-lyase
UTI89_RS06285	UTI89_C1301	ompC	36897.4	42693	25735.3	1948.1	772.683	872.703	-4.87287	1.32128e-26	porin OmpC
UTI89_RS17305	UTI89_C3550	tdcD	882.273	2223.8	7764.95	223.639	93.8773	100.542	-4.6993	1.0856e-09	propionate kinase
UTI89_RS20615	UTI89_C4261	tnaA	25278.6	40369	4401.8	2674.93	152.852	414.232	-4.43324	0.00379541	tryptophanase
UTI89_RS17310	UTI89_C3551	tdcC	1666.52	3745.23	14169.8	580.937	225.065	244.317	-4.22002	1.00775e-07	threonine/serine transporter TdcC
UTI89_RS17290	UTI89_C3547	tdcG	722.422	2285.08	2747.39	123.176	117.948	131.71	-3.94789	4.15086e-14	L-serine ammonia-lyase
UTI89_RS23475	UTI89_C4844	treB	444.227	802.549	3811.39	109.199	131.188	121.656	-3.80483	8.33341e-07	PTS trehalose transporter subunit IIBC
UTI89_RS17315	UTI89_C3552	tdcB	2700.69	2749.41	16895.4	1095.48	250.34	263.42	-3.79507	3.52635e-05	bifunctional threonine ammonia-lyase/L-serine ammonia-lyase TdcB
UTI89_RS20610	UTI89_C4260	tnaC	36.2094	61.2813	10.8664	3.49436	2.40711	2.01084	-3.74844	4.21173e-05	tryptophanase leader peptide
UTI89_RS05020	UTI89_C1043		1636.49	2422.97	3124.09	370.402	164.887	126.683	-3.43798	1.88736e-11	hydrogenase 1 maturation protease
UTI89_RS20620	UTI89_C4262	tnaB	1742.47	3688.66	474.5	262.95	122.763	164.889	-3.42174	2.75532e-06	low affinity tryptophan permease TnaB
UTI89_RS05015	UTI89_C1042	hyaC	3272.98	4779.94	6854.89	764.391	258.764	382.059	-3.40613	4.46103e-11	Ni/Fe-hydrogenase b-type cytochrome subunit
UTI89_RS05010	UTI89_C1041	hyaB	19772.1	21170.3	30310	3814.09	1110.88	1963.58	-3.37042	4.67142e-11	Ni/Fe-hydrogenase large subunit
UTI89_RS23505	UTI89_C4852	pyrL	236.686	230.983	18.1107	15.7246	20.4604	11.0596	-3.36524	0.000171141	pyr operon leader peptide
UTI89_RS05025	UTI89_C1044	hyaE	2788.12	3926.72	6521.65	630.732	300.889	418.254	-3.29271	1.88363e-12	hydrogenase-1 operon protein HyaE
UTI89_RS11835	UTI89_C2420	preA	4946.56	10782	12244.6	1592.55	672.788	620.343	-3.27663	1.79788e-09	NAD-dependent dihydropyrimidine dehydrogenase subunit PreA
UTI89_RS10800	UTI89_C2217	clbG	3824.07	6032.67	8442.29	1042.19	414.023	493.66	-3.22959	1.57304e-10	colibactin biosynthesis acyltransferase ClbG
UTI89_RS05005	UTI89_C1040	hyaA	16387.8	16515.3	23716.8	2460.03	919.517	2847.34	-3.18452	8.35702e-11	hydrogenase 1 small subunit
UTI89_RS17320	UTI89_C3553	tdcA	2270.59	1283.37	10042.4	769.633	363.474	365.972	-3.18078	9.10886e-05	transcriptional regulator TdcA
UTI89_RS24075	UTI89_C4969		150.137	128.455	23.5439	2.62077	19.2569	12.065	-3.1762	0.000395487	BMC domain-containing protein
UTI89_RS20255	UTI89_C4190		723.305	367.688	654.701	44.5531	92.6738	61.3305	-3.14386	1.42877e-12	trimeric intracellular cation channel family protein
UTI89_RS05030	UTI89_C1045		5660.15	6241.26	11759.3	1315.63	574.096	829.47	-3.12076	5.52476e-11	hydrogenase expression/formation protein
UTI89_RS10805	UTI89_C2218	clbF	2608.84	3916.11	5238.51	688.389	302.092	381.053	-3.09937	1.74425e-11	colibactin biosynthesis dehydrogenase ClbF
UTI89_RS05040	UTI89_C1047	appB	1418.35	2055.28	3460.04	407.093	175.719	228.23	-3.09424	7.21789e-10	cytochrome d ubiquinol oxidase subunit II
UTI89_RS21935	UTI89_C4532	katG	23389.5	13922.6	13507.8	2649.6	1687.39	1626.77	-3.09093	1.30227e-15	catalase/peroxidase HPI
UTI89_RS15030	UTI89_C3082	hycG	841.648	1755.94	3952.65	67.2664	228.676	473.552	-3.08998	0.000203538	formate hydrogenlyase subunit HycG
UTI89_RS02940	UTI89_C0609	ahpF	43091.8	13938	18891.2	3695.28	3424.12	1857.01	-3.0803	1.26649e-08	alkyl hydroperoxide reductase subunit F
UTI89_RS15035	UTI89_C3083	hycF	418.616	789.586	1984.02	21.8397	152.852	204.1	-3.07655	0.000592205	formate hydrogenlyase subunit HycF
UTI89_RS10790	UTI89_C2215	clbI	7729.38	10394.2	11343.6	1163.62	717.319	1658.94	-3.05703	6.4662e-14	colibactin polyketide synthase ClbI
UTI89_RS10815	UTI89_C2220	clbD	2255.58	3708.7	4920.67	746.919	234.693	376.026	-3.00206	3.4413e-08	colibactin biosynthesis dehydrogenase ClbD
UTI89_RS05035	UTI89_C1046	appC	3298.59	3808.87	7038.71	909.407	411.616	459.476	-2.98936	1.08397e-09	cytochrome bd-II oxidase subunit 1
UTI89_RS16100	UTI89_C3306	argO	1705.37	2055.28	2975.58	276.054	185.348	387.086	-2.98799	4.49835e-13	arginine exporter ArgO
UTI89_RS15025	UTI89_C3081	hycH	262.297	533.854	961.677	27.0813	77.0276	120.65	-2.96951	2.22039e-05	formate hydrogenlyase assembly protein HycH
UTI89_RS19450	UTI89_C4015	dtpB	6176.79	8267.08	6356.85	540.752	860.542	1257.78	-2.96784	1.82585e-13	dipeptide/tripeptide permease DtpB
UTI89_RS15040	UTI89_C3084	hycE	1047.42	2074.14	5225.83	62.0249	564.468	457.465	-2.94574	0.00123256	formate hydrogenlyase subunit HycE
UTI89_RS10810	UTI89_C2219	clbE	1140.15	1805.44	2364.35	434.174	95.0809	164.889	-2.93326	4.18428e-06	colibactin biosynthesis aminomalonyl-acyl carrier protein ClbE
UTI89_RS04110	UTI89_C0852	grxA	1458.09	472.573	823.13	89.1061	125.17	149.807	-2.92064	7.70087e-09	glutaredoxin 1
UTI89_RS11830	UTI89_C2419	preT	2695.39	7807.47	7682.55	1257.1	531.972	615.316	-2.91855	3.12906e-07	NAD-dependent dihydropyrimidine dehydrogenase subunit PreT
UTI89_RS24070	UTI89_C4968		143.071	164.988	35.3158	6.11513	31.2924	13.0704	-2.78476	0.000634931	BMC domain-containing protein
UTI89_RS14810	UTI89_C3038	proW	943.211	793.121	945.377	118.808	198.587	74.4009	-2.77877	9.58049e-11	glycine betaine/L-proline ABC transporter permease ProW
UTI89_RS10795	UTI89_C2216	clbH	10538.7	18227.6	22591.2	2937.88	2024.38	2717.64	-2.74129	3.89363e-12	colibactin non-ribosomal peptide synthetase ClbH
UTI89_RS15050	UTI89_C3086	hycC	1004.15	1381.19	3535.2	72.5079	441.705	386.08	-2.71826	0.00070537	formate hydrogenlyase subunit 3
UTI89_RS10775	UTI89_C2212	clbL	1297.36	1629.85	1544.84	241.111	174.516	267.441	-2.70875	8.8713e-20	colibactin biosynthesis amidase ClbL
UTI89_RS16025	UTI89_C3289	gcvH	1576.43	1256.27	1578.34	421.944	172.108	83.4497	-2.70127	1.34442e-05	glycine cleavage system protein GcvH
UTI89_RS05045	UTI89_C1048	cbdX	99.7966	144.954	249.022	32.3228	21.664	22.1192	-2.6907	6.13406e-08	cytochrome bd-II oxidase subunit CbdX
UTI89_RS22875	UTI89_C4726	lysS	7890.12	10027.7	17513	1298.15	1831.81	2419.04	-2.6748	2.04581e-09	lysine--tRNA ligase
UTI89_RS23470	UTI89_C4843	treC	215.49	523.248	2006.66	102.21	160.073	168.91	-2.67135	0.0012823	alpha,alpha-phosphotrehalase
UTI89_RS22795	UTI89_C4709	adiC	232.27	242.768	1203.45	76.8759	78.2311	115.623	-2.63254	0.000495407	arginine/agmatine antiporter
UTI89_RS15045	UTI89_C3085	hycD	226.088	486.715	1188.97	16.5982	128.78	163.883	-2.62226	0.00601125	formate hydrogenlyase subunit HycD
UTI89_RS14805	UTI89_C3037	proV	2420.73	2308.65	2360.73	359.045	568.078	255.376	-2.58532	1.22147e-11	glycine betaine/L-proline ABC transporter ATP-binding protein ProV
UTI89_RS14410	UTI89_C2959		10992.6	10323.5	7764.04	2630.38	1357.61	988.326	-2.54662	3.45011e-08	hypothetical protein
UTI89_RS10820	UTI89_C2221	clbC	6319.86	8707.83	10991.4	1684.28	1369.65	1506.12	-2.51228	6.59106e-15	colibactin polyketide synthase ClbC
UTI89_RS16030	UTI89_C3290	gcvT	5163.81	5280.8	5403.32	1788.24	525.954	537.899	-2.47364	2.0975e-05	glycine cleavage system aminomethyltransferase GcvT
UTI89_RS16020	UTI89_C3288	gcvP	10589	9797.93	13284.2	3353.71	1439.45	1582.53	-2.4006	6.73333e-08	aminomethyl-transferring glycine dehydrogenase
UTI89_RS23510	UTI89_C4853		1548.17	1625.13	188.351	149.384	157.666	332.793	-2.39316	0.00489839	arginine repressor
UTI89_RS05050	UTI89_C1049	appA	1274.39	2015.21	3822.26	504.061	362.27	497.682	-2.382	1.71593e-06	bifunctional acid phosphatase/4-phytase
UTI89_RS10785	UTI89_C2214	clbJ	9414.44	13124.8	14869.8	2163.88	2083.35	3125.84	-2.343	7.34441e-12	colibactin non-ribosomal peptide synthetase ClbJ
UTI89_RS15055	UTI89_C3087	hycB	969.705	1251.55	4430.78	48.0474	775.09	539.909	-2.28754	0.0378342	formate hydrogenlyase subunit HycB
UTI89_RS12490	UTI89_C2556	nuoN	1520.79	1933.9	2899.52	417.576	320.146	579.121	-2.27016	4.07998e-08	NADH-quinone oxidoreductase subunit NuoN
UTI89_RS22790	UTI89_C4708	eptA	1836.08	1658.13	1121.96	215.777	332.181	428.308	-2.24203	2.65189e-08	phosphoethanolamine transferase EptA
UTI89_RS04105	UTI89_C0851		601.429	167.345	886.517	82.1174	114.338	156.845	-2.22944	0.00110857	inner membrane protein YbjM
UTI89_RS28550			500.749	1223.27	608.519	228.88	155.259	118.639	-2.21193	1.44016e-05	autotransporter outer membrane beta-barrel domain-containing protein
UTI89_RS19425	UTI89_C4010		3391.32	5733.34	12561.6	2338.6	855.728	1585.54	-2.18153	0.000902942	DUF2776 family protein
UTI89_RS14405	UTI89_C2958		4610.96	4857.72	4697	1439.68	979.694	715.858	-2.17538	1.22911e-09	hypothetical protein
UTI89_RS19600	UTI89_C4050	ccp	4129.64	2573.81	2722.03	877.958	347.828	866.67	-2.17074	9.90085e-06	cytochrome c peroxidase
UTI89_RS06305	UTI89_C1305	iss	640.288	373.58	251.738	112.693	92.6738	79.428	-2.15106	4.8091e-06	increased serum survival lipoprotein Iss
UTI89_RS06550	UTI89_C1355		27.3778	9.42789	18.1107	2.62077	8.42489	2.01084	-2.14855	0.0139042	glycine zipper family protein
UTI89_RS04500	UTI89_C0935		22.9621	24.7482	28.0715	3.49436	6.01778	8.04334	-2.13073	0.00060439	head completion/stabilization protein
UTI89_RS12505	UTI89_C2559	nuoK	168.683	197.986	328.709	62.8985	42.1244	53.2872	-2.13048	5.60416e-07	NADH-quinone oxidoreductase subunit NuoK
UTI89_RS12730	UTI89_C2608	fabB	10861.1	9696.58	15294.5	3249.75	2163.99	3054.46	-2.0818	1.2476e-09	beta-ketoacyl-ACP synthase I
UTI89_RS10825	UTI89_C2222	clbB	36538.8	40955.9	51017.8	15746.5	6952.94	7696.47	-2.0799	3.44637e-06	colibactin hybrid non-ribosomal peptide synthetase/type I polyketide synthase ClbB
UTI89_RS12495	UTI89_C2557	nuoM	1597.63	2250.91	3445.55	607.145	374.306	747.026	-2.07672	8.8513e-06	NADH-quinone oxidoreductase subunit M
UTI89_RS15900	UTI89_C3264	ssnA	756.865	1392.97	720.805	508.429	60.1778	113.612	-2.07102	0.0209993	putative aminohydrolase SsnA
UTI89_RS02475	UTI89_C0517		10063.6	10845.6	16104.9	3166.76	2402.3	3438.53	-2.03877	2.0922e-09	amino acid permease
UTI89_RS12500	UTI89_C2558	nuoL	1573.78	2210.84	3228.23	624.617	418.837	672.625	-2.03035	1.17102e-06	NADH-quinone oxidoreductase subunit L
UTI89_RS01815	UTI89_C0371	lacZ	2732.48	6900.04	4907.09	856.991	1162.63	1551.36	-2.0256	2.96726e-05	beta-galactosidase
UTI89_RS15905	UTI89_C3265		775.411	1152.56	514.343	416.702	74.6205	110.596	-2.01814	0.0109679	molybdopterin-dependent oxidoreductase FAD-binding subunit
UTI89_RS08320	UTI89_C1719		83.0167	76.6016	58.8597	11.3567	31.2924	14.0759	-1.97315	0.000174905	fimbrial protein
UTI89_RS06355	UTI89_C1316		25.6115	47.1394	39.8435	10.4831	4.81422	13.0704	-1.9572	0.000898689	head decoration protein
UTI89_RS06420	UTI89_C1330		20.3126	18.8558	22.6383	5.24154	3.61067	7.03793	-1.94577	0.00291459	tail assembly protein
UTI89_RS09040	UTI89_C1863		404.485	665.845	1763.07	338.079	178.126	223.203	-1.93733	0.0044026	4Fe-4S binding protein
UTI89_RS06555	UTI89_C1356		60.0546	31.8191	40.749	6.11513	13.2391	16.0867	-1.92864	0.000993801	hypothetical protein
UTI89_RS10770	UTI89_C2211	clbM	1863.46	2056.46	1687.91	502.314	386.341	584.148	-1.92792	5.52476e-11	precolibactin export MATE transporter ClbM
UTI89_RS16225	UTI89_C3331	metK	3703.96	4284.98	15393.2	2385.77	1613.97	2153.61	-1.92592	0.00494901	methionine adenosyltransferase
UTI89_RS24260	UTI89_C5009	fimB	691.511	841.439	598.558	332.838	121.559	113.612	-1.90496	0.000651942	type 1 fimbria switch DNA invertase FimB
UTI89_RS14180	UTI89_C2905	trxC	2133.7	991.107	1657.13	490.957	494.661	304.642	-1.89036	2.01292e-05	thioredoxin TrxC
UTI89_RS10830		clbR	687.095	644.632	800.492	259.456	133.595	181.981	-1.88754	2.99447e-07	colibactin biosynthesis LuxR family transcriptional regulator ClbR
UTI89_RS15060	UTI89_C3088	hycA	1453.67	1837.26	3937.26	82.991	1187.91	687.706	-1.88433	0.065265	formate hydrogenlyase regulator HycA
UTI89_RS08960	UTI89_C1847	sodB	21980	29670.7	24956.5	7657.89	3983.77	9310.17	-1.87033	1.50386e-05	superoxide dismutase [Fe]
UTI89_RS14995	UTI89_C3075	hydN	775.411	796.657	2156.98	111.819	558.45	351.896	-1.86841	0.0180655	electron transport protein HydN
UTI89_RS14990	UTI89_C3074	hypF	1523.44	1540.28	4321.21	371.276	776.293	876.724	-1.86758	0.003522	carbamoyltransferase HypF
UTI89_RS22775		pmrR	627.924	510.285	448.239	136.28	156.462	143.775	-1.86337	1.21772e-10	LpxT activity modulator PmrR
UTI89_RS04900	UTI89_C1018	rmf	13144.9	20473.8	11308.3	6176.28	3723.8	2466.29	-1.86106	0.000201871	ribosome modulation factor
UTI89_RS19580	UTI89_C4046		4189.69	5756.91	13743.3	3109.98	1875.14	1560.41	-1.85561	0.0025683	multidrug efflux RND transporter permease subunit
UTI89_RS24065	UTI89_C4967		450.41	386.543	135.83	47.1738	161.276	61.3305	-1.85475	0.0125448	acetaldehyde dehydrogenase (acetylating)
UTI89_RS01810	UTI89_C0370	lacY	593.481	1490.79	1266.84	297.02	261.172	369.994	-1.85144	7.70674e-05	lactose permease
UTI89_RS02935	UTI89_C0608	ahpC	49140.6	31862.7	33949.4	10095.2	11106.4	10661.5	-1.85111	6.98407e-10	alkyl hydroperoxide reductase subunit C
UTI89_RS00640	UTI89_C0128	aceF	4928.89	10072.5	18867.7	1983.05	4967.07	2637.21	-1.82088	0.00713006	pyruvate dehydrogenase complex dihydrolipoyllysine-residue acetyltransferase
UTI89_RS19490	UTI89_C4024	slp	9418.86	11474.9	12910.2	3372.93	2581.63	3629.56	-1.81834	9.90727e-10	outer membrane lipoprotein Slp
UTI89_RS15020	UTI89_C3080	hycI	968.822	1700.56	2690.34	289.158	459.758	775.177	-1.81441	0.00259433	hydrogenase maturation peptidase HycI
UTI89_RS15910	UTI89_C3266		2974.47	3801.8	1878.08	1347.95	474.201	670.614	-1.79497	0.0014146	molybdopterin-dependent oxidoreductase Mo/Fe-S-binding subunit
UTI89_RS03930	UTI89_C0816	dps	146610	151987	129030	18472.1	22632.9	82671.5	-1.78861	0.0113538	DNA starvation/stationary phase protection protein Dps
UTI89_RS16300	UTI89_C3346	ansB	9322.59	14923.2	10903.5	5820.73	1205.96	3195.22	-1.78166	0.00749295	L-asparaginase 2
UTI89_RS12510	UTI89_C2560	nuoJ	250.816	354.724	533.359	145.889	84.2489	107.58	-1.75057	0.000141825	NADH-quinone oxidoreductase subunit J
UTI89_RS22600			8723.81	14537.8	24455.7	3348.47	6256.08	4710.38	-1.73707	0.001179	formate dehydrogenase H subunit alpha, selenocysteine-containing
UTI89_RS09045	UTI89_C1864		181.047	320.548	844.863	193.937	77.0276	133.721	-1.73257	0.0229711	YdhW family putative oxidoreductase system protein
UTI89_RS02470	UTI89_C0516	glsA	10145.7	10092.6	13953.4	2853.14	2216.95	5226.16	-1.73147	0.000174777	glutaminase A
UTI89_RS03840	UTI89_C0796	hlyD	1246.13	1229.16	1014.2	310.124	358.66	400.156	-1.70725	2.66052e-10	secretion protein HlyD
UTI89_RS00105	#N/A	nhaA	3049.54	3275.01	3236.38	840.393	1107.27	989.331	-1.70334	1.01904e-11	Na+/H+ antiporter NhaA
UTI89_RS16430	UTI89_C3375		429.214	397.15	310.598	241.984	54.16	52.2817	-1.70219	0.0268907	ABC transporter permease
UTI89_RS10765	UTI89_C2210	clbN	6311.03	7701.41	6970.8	2391.01	1802.93	2274.26	-1.69751	2.04926e-10	colibactin non-ribosomal peptide synthetase ClbN
UTI89_RS13120	UTI89_C2686		24.7284	15.3203	17.2051	8.7359	3.61067	5.02709	-1.6896	0.0174958	ERF family protein
UTI89_RS10780	UTI89_C2213	clbK	7729.38	9980.6	9582.36	2514.19	2777.81	3241.47	-1.6773	6.67898e-10	colibactin hybrid non-ribosomal peptide synthetase/type I polyketide synthase ClbK
UTI89_RS07155	UTI89_C1489		615.56	862.652	1006.05	353.804	181.737	248.338	-1.66195	7.52525e-05	hypothetical protein
UTI89_RS00035	#N/A	yaaA	2966.52	824.94	2204.97	779.242	517.529	619.337	-1.64587	0.00501112	peroxide stress protein YaaA
UTI89_RS09450	UTI89_C1947	ydjY	186.346	179.13	515.249	134.533	61.3813	88.4768	-1.62844	0.0129792	protein YdjY
UTI89_RS23870	UTI89_C4927	hlyC	153.669	150.846	181.107	43.6795	73.4169	41.2221	-1.62785	3.00135e-05	alpha-hemolysin-activating lysine-acyltransferase HlyC
UTI89_RS00635	UTI89_C0127	aceE	34522.6	33519.7	72496.1	11440.5	21491.9	12718.5	-1.62228	0.00189219	pyruvate dehydrogenase (acetyl-transferring), homodimeric type
UTI89_RS09035	UTI89_C1862		249.933	355.903	793.247	212.282	115.541	126.683	-1.62065	0.00887404	thiosulfate reductase cytochrome B subunit
UTI89_RS28890			65.3535	74.2446	155.752	22.7133	37.3102	37.2005	-1.61152	0.00426839	hypothetical protein
UTI89_RS19575	UTI89_C4045	mdtE	5532.97	3924.36	7595.61	2811.21	1169.86	1618.72	-1.60635	0.00179171	multidrug transporter subunit MdtE
UTI89_RS08250	UTI89_C1707		166849	265677	309664	46905.7	59731.3	137239	-1.60564	0.00632832	glutamate decarboxylase
UTI89_RS08365	UTI89_C1730		152.786	148.489	61.5763	61.1513	36.1067	22.1192	-1.59697	0.012976	hypothetical protein
UTI89_RS05960	UTI89_C1237	ndh	2652.12	1164.34	1759.45	456.887	958.03	437.357	-1.59086	0.0042734	NADH-quinone dehydrogenase
UTI89_RS10835	UTI89_C2223	clbA	2492.27	1746.52	2853.34	1216.04	405.598	743.004	-1.58398	0.00353618	colibactin biosynthesis phosphopantetheinyl transferase ClbA
UTI89_RS10240	UTI89_C2106	ftnA	3862.04	6267.19	9321.56	3803.61	989.323	1741.38	-1.5735	0.0243765	non-heme ferritin
UTI89_RS12385	UTI89_C2534		845.18	756.588	537.887	260.33	209.419	250.349	-1.56981	1.86918e-06	histidine phosphatase family protein
UTI89_RS03835	UTI89_C0795		1584.38	1932.72	1873.55	523.28	601.778	697.76	-1.56444	1.04748e-08	ABC transporter ATP-binding protein
UTI89_RS05500	UTI89_C1139	ag43	534.309	511.463	346.819	154.625	139.612	177.959	-1.55899	4.10591e-06	autotransporter adhesin Ag43
UTI89_RS28040		rzoD	26.4947	20.0343	10.8664	5.24154	10.832	4.02167	-1.54877	0.0510424	prophage lysis lipoprotein RzoD
UTI89_RS04660	UTI89_C0969	dmsC	561.687	857.938	1098.41	325.849	231.083	304.642	-1.54609	0.000132911	dimethyl sulfoxide reductase anchor subunit DmsC
UTI89_RS14815	UTI89_C3039	proX	724.188	579.815	625.724	194.81	270.8	198.067	-1.54264	4.15404e-07	glycine betaine/L-proline ABC transporter substrate-binding protein ProX
UTI89_RS16415	UTI89_C3372	neuB	1817.53	1370.58	774.231	721.585	245.525	393.118	-1.54146	0.012542	N-acetylneuraminate synthase
UTI89_RS16395	UTI89_C3368		740.968	662.309	335.953	240.237	154.055	204.1	-1.53747	0.000962691	poly-alpha-2,8 sialosyl sialyltransferase
UTI89_RS12520	UTI89_C2562	nuoH	778.944	1232.7	1767.6	539.005	302.092	474.557	-1.52145	0.00173921	NADH-quinone oxidoreductase subunit NuoH
UTI89_RS19595	UTI89_C4049		76911.4	137076	187970	26029.5	32035	82214	-1.51874	0.0257424	glutamate decarboxylase
UTI89_RS16420	UTI89_C3373		717.123	513.82	351.347	321.481	105.913	124.672	-1.51657	0.0180707	acetyltransferase
UTI89_RS02490	UTI89_C0520		105.096	207.414	429.223	58.5305	79.4347	121.656	-1.51548	0.0322359	hypothetical protein
UTI89_RS03830	UTI89_C0794		475.138	722.412	779.664	194.81	251.543	256.382	-1.49314	3.16967e-05	ABC transporter permease
UTI89_RS23865	UTI89_C4926	hlyA	1145.45	1160.81	1352.87	435.048	550.025	326.761	-1.4809	1.0112e-05	RTX toxin hemolysin HlyA
UTI89_RS04995	UTI89_C1037	yccA	2278.54	2181.38	2069.14	858.739	770.276	714.852	-1.4777	4.41873e-10	FtsH protease modulator YccA
UTI89_RS07205	UTI89_C1500		30.0273	29.4622	37.1269	9.60949	15.6462	10.0542	-1.47728	0.00572593	S49 family peptidase
UTI89_RS12515	UTI89_C2561	nuoI	660.601	955.752	1437.08	446.404	240.711	409.205	-1.47672	0.00268161	NADH-quinone oxidoreductase subunit NuoI
UTI89_RS01805	UTI89_C0369	lacA	377.108	700.021	663.756	212.282	181.737	231.246	-1.47585	0.000184878	galactoside O-acetyltransferase
UTI89_RS16980	UTI89_C3483	ribB	5389.02	4597.27	3077	2647.85	1210.78	902.865	-1.45576	0.013294	3,4-dihydroxy-2-butanone-4-phosphate synthase
UTI89_RS11255	UTI89_C2304		1849.33	2161.34	2145.21	988.904	676.398	582.137	-1.45302	2.5827e-05	glycosyltransferase
UTI89_RS00630	UTI89_C0125	pdhR	3498.18	2067.06	6648.43	699.745	1839.03	1937.44	-1.4484	0.0408987	pyruvate dehydrogenase complex transcriptional repressor PdhR
UTI89_RS12435	UTI89_C2544	menC	327.651	372.402	508.91	172.097	163.684	108.585	-1.44416	0.000187313	o-succinylbenzoate synthase
UTI89_RS16425	UTI89_C3374		485.736	393.614	287.96	250.72	72.2133	107.58	-1.43534	0.0241589	ABC transporter ATP-binding protein
UTI89_RS05110	UTI89_C1063	cbpM	669.432	1038.25	1669.8	403.598	373.102	472.546	-1.43476	0.00240517	chaperone modulator CbpM
UTI89_RS22565	UTI89_C4668	gltP	1680.65	1497.86	1076.68	809.818	416.43	350.891	-1.43101	0.00388932	glutamate/aspartate:proton symporter GltP
UTI89_RS09050	UTI89_C1865		710.941	1348.19	4408.14	1687.78	232.286	478.579	-1.43059	0.223349	aldehyde ferredoxin oxidoreductase
UTI89_RS09385	UTI89_C1933	osmE	2685.68	3401.11	2856.96	824.669	1125.32	1378.43	-1.42619	2.97526e-05	osmotically-inducible lipoprotein OsmE
UTI89_RS00485	UTI89_C0098	ftsW	838.115	999.356	1270.46	405.346	383.934	367.983	-1.42511	3.02537e-06	cell division protein FtsW
UTI89_RS04655	UTI89_C0968	dmsB	617.326	1021.75	1534.88	437.668	261.172	490.644	-1.4152	0.00806195	dimethylsulfoxide reductase subunit B
UTI89_RS08220	UTI89_C1699	bdm	131.59	84.851	103.231	27.0813	26.4782	66.3576	-1.41486	0.0130087	biofilm-dependent modulation protein
UTI89_RS03310		uof	2483.43	1213.84	1296.72	646.456	658.345	595.207	-1.39449	0.00124196	fur leader peptide
UTI89_RS23490	UTI89_C4848	ridA	2939.14	3889	3686.43	1793.48	1369.65	871.697	-1.38159	0.000813937	2-iminobutanoate/2-iminopropanoate deaminase
UTI89_RS16400	UTI89_C3369		710.941	602.206	388.474	270.813	150.444	236.273	-1.36963	0.00218757	hypothetical protein
UTI89_RS16635	UTI89_C3414	hybE	298.507	394.793	451.861	185.201	143.223	116.628	-1.36154	0.000302762	hydrogenase-2 assembly chaperone
UTI89_RS24470	UTI89_C5045		869.909	1331.69	1346.53	614.134	395.97	375.021	-1.35594	0.000796237	2-hydroxyacyl-CoA dehydratase subunit D
UTI89_RS06865	UTI89_C1424	narI	1604.69	2039.96	2338.09	453.393	809.993	1075.8	-1.35514	0.00413058	respiratory nitrate reductase subunit gamma
UTI89_RS05780	UTI89_C1198	flgB	8.83156	14.1418	101.42	3.49436	6.01778	39.2113	-1.35418	0.403706	flagellar basal body rod protein FlgB
UTI89_RS01280	UTI89_C0260	ivy	755.098	888.579	773.326	335.458	320.146	290.566	-1.35235	1.06695e-07	C-lysozyme inhibitor
UTI89_RS02405	UTI89_C0503	hemH	2104.56	866.187	1621.81	442.91	454.944	905.882	-1.34851	0.0200351	ferrochelatase
UTI89_RS04640	UTI89_C0965		289.675	232.162	367.647	141.522	119.152	89.4822	-1.34498	0.000559135	helix-turn-helix transcriptional regulator
UTI89_RS10145	UTI89_C2088	cheR	26.4947	38.89	174.768	19.219	27.6818	48.2601	-1.33884	0.196974	protein-glutamate O-methyltransferase CheR
UTI89_RS16095	UTI89_C3305		4712.52	3804.15	6288.02	2178.73	1423.81	2261.18	-1.33603	0.000702718	oxidative stress defense protein
UTI89_RS10155	UTI89_C2089	tar	91.8482	88.3865	513.437	56.7833	80.6382	139.753	-1.32478	0.19675	methyl-accepting chemotaxis protein II
UTI89_RS22770	UTI89_C4705	proP	6362.26	4471.18	4968.66	1635.36	2337.31	2370.78	-1.31703	0.000108683	glycine betaine/L-proline transporter ProP
UTI89_RS16340	UTI89_C3355	nupG	1013.86	1594.49	1227.9	461.255	537.989	540.915	-1.31651	5.20356e-05	nucleoside permease NupG
UTI89_RS06350	UTI89_C1315		32.6768	45.961	41.6545	13.9774	10.832	23.1246	-1.31434	0.0153836	S49 family peptidase
UTI89_RS09460	UTI89_C1949		146.604	185.022	306.976	107.452	83.0453	66.3576	-1.3126	0.00726836	carboxymuconolactone decarboxylase family protein
UTI89_RS19570			2562.92	1817.23	2950.23	1048.31	557.246	1346.25	-1.31201	0.00898589	hypothetical protein
UTI89_RS02080	UTI89_C0433	tsx	2516.11	2492.5	2246.63	1171.48	937.57	829.47	-1.30353	4.95192e-06	nucleoside-specific channel-forming protein Tsx
UTI89_RS09775	UTI89_C2012	yoaE	3153.75	1961	1575.63	1352.32	700.469	668.603	-1.29736	0.0155817	CNNM family cation transport protein YoaE
UTI89_RS00490	UTI89_C0099	murG	695.927	826.119	1238.77	352.93	326.164	444.395	-1.29697	0.000958514	undecaprenyldiphospho-muramoylpentapeptide beta-N-acetylglucosaminyltransferase
UTI89_RS04465	UTI89_C0928		16.78	21.2128	15.3941	2.62077	8.42489	11.0596	-1.29381	0.0998901	phage baseplate assembly protein V
UTI89_RS10140	UTI89_C2087	cheB	30.0273	35.3546	210.084	31.4492	34.9031	46.2492	-1.29321	0.220501	protein-glutamate methylesterase/protein glutamine deamidase
UTI89_RS04490	UTI89_C0933		24.7284	11.7849	12.6775	3.49436	4.81422	12.065	-1.2859	0.151472	phage holin family protein
UTI89_RS01630	UTI89_C0335	hyxA	184.58	340.583	204.651	127.544	71.0098	99.5364	-1.28541	0.00700984	protein HyxA
UTI89_RS04320	UTI89_C0897		64.4704	88.3865	23.5439	25.3341	36.1067	11.0596	-1.28495	0.119443	tRNA-Ser
UTI89_RS04345	UTI89_C0903	trxB	14616.2	5350.33	6865.75	5369.96	3353.11	2392.89	-1.27132	0.0475145	thioredoxin-disulfide reductase
UTI89_RS16410	UTI89_C3371		2866.72	2120.1	1721.42	1173.23	616.221	993.353	-1.26888	0.00409324	N-acylneuraminate cytidylyltransferase
UTI89_RS11240	UTI89_C2301	ugd	1359.18	1420.08	1855.44	578.316	534.379	814.389	-1.26592	0.000319587	UDP-glucose 6-dehydrogenase
UTI89_RS00495	UTI89_C0100	murC	1840.5	2722.3	3532.49	1045.69	976.084	1349.27	-1.26378	0.00191517	UDP-N-acetylmuramate--L-alanine ligase
UTI89_RS03845	UTI89_C0797	cecR	1282.34	1928	988.843	290.905	515.122	950.12	-1.25769	0.0521702	DNA-binding transcriptional regulator CecR
UTI89_RS22550	UTI89_C4664		268.479	299.336	882.895	203.546	80.6382	322.739	-1.25646	0.153174	heme lyase CcmF/NrfE family subunit
UTI89_RS16380	UTI89_C3365	kdsB	493.684	339.404	286.149	257.709	126.373	84.4551	-1.25414	0.0428781	3-deoxy-manno-octulosonate cytidylyltransferase
UTI89_RS22545	UTI89_C4663	nrfD	537.842	643.453	1296.72	372.149	145.63	521.812	-1.25247	0.088166	cytochrome c nitrite reductase subunit NrfD
UTI89_RS16810	UTI89_C3448		603.196	485.536	556.903	155.499	234.693	302.631	-1.24968	0.00173847	GyrI-like domain-containing protein
UTI89_RS18080	UTI89_C3715		18.5463	23.5697	23.5439	8.7359	14.4427	5.02709	-1.24216	0.0670152	tRNA-Thr
UTI89_RS03415	UTI89_C0709	pxpB	496.334	464.324	556.903	223.639	179.33	238.284	-1.24149	2.22039e-05	5-oxoprolinase subunit PxpB
UTI89_RS24465	UTI89_C5044		175.748	232.162	253.549	133.659	84.2489	61.3305	-1.24	0.00881017	hypothetical protein
UTI89_RS10160	UTI89_C2090	cheW	32.6768	36.5331	218.234	34.07	48.1422	40.2167	-1.2355	0.240462	chemotaxis protein CheW
UTI89_RS16405	UTI89_C3370	neuC	1364.48	1052.39	848.485	594.041	416.43	380.048	-1.23092	0.0017055	UDP-N-acetylglucosamine 2-epimerase (hydrolyzing)
UTI89_RS05115	UTI89_C1064	cbpA	6468.23	10283.5	13413.7	3362.45	3651.59	5883.71	-1.22577	0.0127888	curved DNA-binding protein
UTI89_RS08980	UTI89_C1850		314.404	387.722	165.713	147.637	149.241	74.4009	-1.22422	0.0332716	LysR family transcriptional regulator
UTI89_RS00480	UTI89_C0097	murD	891.104	1154.92	1578.34	558.224	531.972	463.498	-1.222	0.000928387	UDP-N-acetylmuramoyl-L-alanine--D-glutamate ligase
UTI89_RS01090	UTI89_C0225		87.4324	130.812	62.4818	48.0474	54.16	18.0975	-1.22178	0.0624817	tRNA-Asp
UTI89_RS00110	#N/A	nhaR	1068.62	905.077	1057.66	454.267	471.794	379.043	-1.21644	7.63304e-06	transcriptional activator NhaR
UTI89_RS12735	UTI89_C2609	mnmC	2690.98	1569.74	2444.94	1098.1	914.702	885.773	-1.2101	0.000983662	bifunctional tRNA (5-methylaminomethyl-2-thiouridine)(34)-methyltransferase MnmD/FAD-dependent 5-carboxymethylaminomethyl-2-thiouridine(34) oxidoreductase MnmC
UTI89_RS15895	UTI89_C3263	ygfK	1384.79	3880.76	1855.44	2646.1	176.923	257.387	-1.20856	0.392384	putative selenate reductase subunit YgfK
UTI89_RS08550	UTI89_C1765	ydfZ	1275.28	2137.77	1608.23	656.066	788.329	733.955	-1.20476	0.000576736	putative selenium delivery protein YdfZ
UTI89_RS09470	UTI89_C1951		300.273	293.443	636.59	151.131	210.622	172.932	-1.20429	0.018938	ABC transporter permease
UTI89_RS03820	UTI89_C0792		1048.31	1554.42	802.303	532.89	489.847	456.46	-1.20214	0.00259433	YbhQ family protein
UTI89_RS12195	UTI89_C2497	ompC	86225.2	117757	118897	65022.2	34842.9	40501.3	-1.20178	0.00409324	porin OmpC
UTI89_RS18305	UTI89_C3771	rplW	3193.49	3289.16	2270.17	1874.72	1421.4	533.877	-1.19227	0.0593495	50S ribosomal protein L23
UTI89_RS22670	UTI89_C4685	rpiB	255.232	298.157	143.074	115.314	93.8773	95.5147	-1.18934	0.00887404	bifunctional allose-6-phosphate isomerase/ribose-5-phosphate isomerase RpiB
UTI89_RS11260	UTI89_C2305		1475.75	1504.93	1832.8	969.685	541.6	599.229	-1.18869	0.00258436	glycosyltransferase family 2 protein
UTI89_RS20895		ilvL	294.974	511.463	140.358	148.51	170.905	97.5255	-1.18241	0.0819659	ilv operon leader peptide
UTI89_RS10135	UTI89_C2086	cheY	15.8968	11.7849	53.4265	14.851	12.0356	9.04876	-1.17981	0.211788	chemotaxis response regulator CheY
UTI89_RS13470	UTI89_C2755	cysA	164.267	121.384	131.302	58.5305	73.4169	53.2872	-1.1774	0.00129152	sulfate/thiosulfate ABC transporter ATP-binding protein CysA
UTI89_RS05055	UTI89_C1050	cspH	89.1988	164.988	394.813	34.07	73.4169	179.97	-1.17581	0.255842	cold shock-like protein CspH
UTI89_RS18300	UTI89_C3770	rplB	7093.51	7556.45	4787.56	3825.45	3060.64	1721.28	-1.17512	0.0163958	50S ribosomal protein L2
UTI89_RS07825	UTI89_C1621		1804.29	1499.03	1984.93	845.635	701.673	795.286	-1.17451	3.17358e-05	DUF333 domain-containing protein
UTI89_RS20715	UTI89_C4281	glmS	7055.53	5016.82	3773.36	3477.76	1687.39	1900.24	-1.16506	0.02588	glutamine--fructose-6-phosphate transaminase (isomerizing)
UTI89_RS15850	UTI89_C3254		3143.15	4573.71	3144.01	2357.82	1191.52	1292.97	-1.16494	0.0137166	sigma-54-dependent transcriptional regulator
UTI89_RS08245	UTI89_C1706	gadC	88382.7	151336	184044	39540.4	39865.4	109681	-1.16421	0.0916685	acid resistance gamma-aminobutyrate antiporter GadC
UTI89_RS00500	UTI89_C0101	ddlB	1102.18	1389.44	1579.25	634.226	521.14	661.565	-1.16325	0.000225924	D-alanine--D-alanine ligase
UTI89_RS23770	UTI89_C4907		8732.65	8676.02	5172.41	4768.93	2740.5	2598	-1.15955	0.0158308	fimbrial protein
UTI89_RS12525	UTI89_C2563	nuoG	4913	6210.62	8908.64	3809.72	2476.92	2680.44	-1.15949	0.00654212	NADH-quinone oxidoreductase subunit NuoG
UTI89_RS18310	UTI89_C3773	rplD	8675.24	8546.38	6278.06	5004.8	4126.99	1431.72	-1.15352	0.0714193	50S ribosomal protein L4
UTI89_RS09825	UTI89_C2022		8384.68	11981.7	9328.81	7714.67	3597.43	2045.02	-1.15252	0.0879361	YobF family protein
UTI89_RS18315	UTI89_C3775	rplC	13663.3	12634.6	9698.26	7980.24	6384.86	1912.3	-1.14495	0.104884	50S ribosomal protein L3
UTI89_RS02485	UTI89_C0519		66.2367	74.2446	192.879	44.5531	42.1244	64.3467	-1.14351	0.0935086	hypothetical protein
UTI89_RS18290	UTI89_C3767	rplV	3995.4	4206.02	2645.97	2198.83	1830.61	880.746	-1.1434	0.0338173	50S ribosomal protein L22
UTI89_RS09455	UTI89_C1948		204.009	205.057	555.092	164.235	102.302	170.921	-1.13947	0.0859526	TVP38/TMEM64 family protein
UTI89_RS09055	UTI89_C1866		224.322	945.146	1628.15	873.59	98.6916	298.609	-1.1376	0.373894	ferredoxin-like protein
UTI89_RS24700	UTI89_C5092		344.431	460.788	463.633	234.122	127.577	215.159	-1.13396	0.00654212	DUF2303 family protein
UTI89_RS10130	UTI89_C2085	cheZ	44.1578	82.494	219.139	54.1626	50.5493	53.2872	-1.13072	0.164793	protein phosphatase CheZ
UTI89_RS08150	UTI89_C1684	narW	54.7557	65.9952	201.934	42.8059	37.3102	67.363	-1.13028	0.159109	nitrate reductase molybdenum cofactor assembly chaperone
UTI89_RS03305	UTI89_C0687	fur	11058	6562.99	5800.85	4146.93	4100.51	2473.33	-1.12749	0.0200351	ferric iron uptake transcriptional regulator
UTI89_RS06860	UTI89_C1423	narJ	1338.86	1620.42	2358.01	382.632	728.151	1332.18	-1.12226	0.094409	nitrate reductase molybdenum cofactor assembly chaperone
UTI89_RS20450	UTI89_C4229	emrD	2136.35	1400.04	1422.59	547.741	760.647	973.245	-1.12042	0.00887404	multidrug efflux MFS transporter EmrD
UTI89_RS13475	UTI89_C2756	cysW	134.24	136.704	117.719	32.3228	69.8062	77.4172	-1.12039	0.0264597	sulfate/thiosulfate ABC transporter permease CysW
UTI89_RS07215	UTI89_C1502		23.8452	49.4964	38.0324	20.9662	14.4427	15.0813	-1.12011	0.0599565	major capsid protein
UTI89_RS23180	UTI89_C4787		2350.08	3256.16	3313.35	1051.8	881.003	2205.89	-1.10765	0.0460774	isovaleryl-CoA dehydrogenase
UTI89_RS19010	UTI89_C3924	glpG	965.289	463.145	547.848	398.357	305.703	213.149	-1.10751	0.0372625	rhomboid family intramembrane serine protease GlpG
UTI89_RS11575	UTI89_C2371	fbaB	3997.16	5522.39	13247	3838.55	2736.89	3999.55	-1.10624	0.0954668	class I fructose-bisphosphate aldolase
UTI89_RS16815	UTI89_C3449	ygiW	14665.7	16270.2	13719.7	4171.39	7543.89	9028.65	-1.1062	0.0130352	OB fold stress tolerance protein YgiW
UTI89_RS19495	UTI89_C4026		4965.1	2546.71	7486.95	1800.47	1345.58	3823.6	-1.10569	0.13843	helix-turn-helix transcriptional regulator
UTI89_RS23000	UTI89_C4751	frdD	1231.12	1910.33	1501.37	807.197	552.432	807.351	-1.0984	0.00366219	fumarate reductase subunit FrdD
UTI89_RS01115	UTI89_C0230	mltD	3974.2	3313.9	3309.72	2314.14	1621.19	1020.5	-1.09642	0.0175284	murein transglycosylase D
UTI89_RS06290	UTI89_C1302	essD	18.5463	25.9267	23.5439	8.7359	14.4427	9.04876	-1.09327	0.0878804	phage lysis protein EssD
UTI89_RS15015	UTI89_C3079		331.183	517.355	968.921	174.718	263.579	414.232	-1.09259	0.1147	helix-turn-helix domain-containing protein
UTI89_RS12440	UTI89_C2545	menB	1087.16	1275.12	1789.33	787.104	640.292	522.817	-1.08981	0.00597373	1,4-dihydroxy-2-naphthoyl-CoA synthase
UTI89_RS16470	UTI89_C3383	gspF	21.1957	16.4988	9.96087	6.11513	8.42489	8.04334	-1.08963	0.16854	type II secretion system inner membrane protein GspF
UTI89_RS01610	UTI89_C0331		210.191	395.971	474.5	201.799	186.551	119.645	-1.08847	0.0417482	lactate utilization protein C
UTI89_RS16640	UTI89_C3415		722.422	1033.53	1058.57	522.407	398.377	402.167	-1.08807	0.00183605	HyaD/HybD family hydrogenase maturation endopeptidase
UTI89_RS19550	UTI89_C4040	hdeB	44359.2	61487.5	63473.4	28016.9	23111.9	28839.4	-1.08224	0.000704995	acid-activated periplasmic chaperone HdeB
UTI89_RS19555	UTI89_C4041	hdeA	89195.2	123266	125972	56192.8	43653	60047.6	-1.08175	0.0012823	acid-activated periplasmic chaperone HdeA
UTI89_RS15085	UTI89_C3093	hypE	1641.79	2262.69	3566.9	900.671	1227.63	1403.56	-1.08113	0.0276081	hydrogenase maturation carbamoyl dehydratase HypE
UTI89_RS04510	UTI89_C0937		144.838	176.773	132.208	69.0136	62.5849	82.4443	-1.07969	0.00237283	phage major capsid protein, P2 family
UTI89_RS20880	UTI89_C4320	hdfR	1089.81	966.359	818.602	504.061	426.059	430.319	-1.07876	0.000225924	HTH-type transcriptional regulator HdfR
UTI89_RS06375	UTI89_C1320		14.1305	25.9267	22.6383	9.60949	12.0356	8.04334	-1.07765	0.11768	phage tail protein
UTI89_RS16630	UTI89_C3413	hypA	188.112	221.555	265.321	133.659	93.8773	91.493	-1.07757	0.00466874	hydrogenase maturation nickel metallochaperone HypA
UTI89_RS24705	UTI89_C5093		198.71	208.592	194.69	110.072	83.0453	91.493	-1.07584	0.000617026	hypothetical protein
UTI89_RS11265	UTI89_C2306		1690.36	1956.29	2381.55	1202.93	781.108	876.724	-1.07479	0.0030882	glycosyltransferase family 2 protein
UTI89_RS14670	UTI89_C3006		69.7693	81.3156	135.83	32.3228	49.3458	55.298	-1.07309	0.0460774	DUF2303 family protein
UTI89_RS19415	UTI89_C4007	rbbA	1564.95	1732.37	2108.99	964.443	633.07	977.266	-1.06963	0.00323502	ribosome-associated ATPase/putative transporter RbbA
UTI89_RS18320	UTI89_C3776	rpsJ	11695.6	11420.7	8855.21	6606.09	6265.71	2375.8	-1.0682	0.0650495	30S ribosomal protein S10
UTI89_RS12430	UTI89_C2543	menE	372.692	395.971	685.489	185.201	222.658	286.544	-1.06722	0.0224646	o-succinylbenzoate--CoA ligase
UTI89_RS09840	UTI89_C2026	mgrB	506.932	518.534	487.177	131.038	261.172	330.783	-1.06639	0.0337579	PhoP/PhoQ regulator MgrB
UTI89_RS28760		pheM	124.525	78.9586	144.885	58.5305	52.9565	55.298	-1.06561	0.0146145	pheST operon leader peptide PheM
UTI89_RS10170	UTI89_C2092	motB	68.003	81.3156	384.852	48.921	79.4347	127.688	-1.06275	0.317452	flagellar motor protein MotB
UTI89_RS09820	UTI89_C2021	cspE	9405.61	12180.8	9480.94	8778.7	4230.5	1864.04	-1.0626	0.161049	transcription antiterminator/RNA stability regulator CspE
UTI89_RS15075	UTI89_C3091	hypC	303.806	496.143	1027.78	203.546	247.932	426.297	-1.05838	0.149343	hydrogenase 3 maturation protein HypC
UTI89_RS18295	UTI89_C3768	rpsS	3556.47	3548.42	2276.51	2021.49	1824.59	672.625	-1.05385	0.0958189	30S ribosomal protein S19
UTI89_RS08155	UTI89_C1685	narH	140.422	190.915	460.011	131.038	144.427	106.574	-1.05182	0.119773	nitrate reductase subunit beta
UTI89_RS17240	UTI89_C3537		1890.84	2407.65	4001.55	1458.02	1082	1468.92	-1.04976	0.0265782	phage holin family protein
UTI89_RS08680	UTI89_C1790	pntB	1508.43	2360.51	2781.8	1341.83	891.835	981.288	-1.0483	0.0163958	Re/Si-specific NAD(P)(+) transhydrogenase subunit beta
UTI89_RS07090	UTI89_C1474	hokD	8098.54	8360.18	4444.36	3812.35	3799.63	2500.47	-1.04756	0.0245766	type I toxin-antitoxin system toxin HokD
UTI89_RS11425	UTI89_C2341	dcd	1182.55	1022.93	1006.95	746.046	453.74	353.907	-1.04717	0.0203509	dCTP deaminase
UTI89_RS19455	UTI89_C4016	rsmJ	123.642	162.631	184.729	63.772	93.8773	71.3847	-1.04499	0.00924078	16S rRNA (guanine(1516)-N(2))-methyltransferase RsmJ
UTI89_RS20445		ivbL	420.382	782.515	299.732	351.183	262.375	114.618	-1.04388	0.159748	ilvB operon leader peptide IvbL
UTI89_RS19475			718.889	743.625	594.03	265.571	468.183	265.43	-1.04312	0.0137166	hypothetical protein
UTI89_RS16365	UTI89_C3362		1753.06	885.043	1073.96	1323.49	208.215	273.474	-1.03947	0.321127	KpsF/GutQ family sugar-phosphate isomerase
UTI89_RS04470	UTI89_C0929		18.5463	21.2128	29.8826	5.24154	12.0356	17.0921	-1.03784	0.1709	phage virion morphogenesis protein
UTI89_RS09465	UTI89_C1950		377.991	360.617	811.358	358.172	209.419	189.019	-1.03393	0.0936575	ABC transporter substrate-binding protein
UTI89_RS04025	UTI89_C0835	gsiD	77.7177	116.67	129.491	55.0361	48.1422	55.298	-1.02707	0.0154591	glutathione ABC transporter permease GsiD
UTI89_RS03825	UTI89_C0793		533.426	942.789	952.621	317.987	379.12	494.666	-1.02704	0.0235642	ABC transporter permease
UTI89_RS20725	UTI89_C4284	atpC	1703.61	1983.39	1561.14	1022.1	861.746	690.722	-1.02703	0.00173847	F0F1 ATP synthase subunit epsilon
UTI89_RS05350	UTI89_C1109	sfaA	5247.71	5379.79	2448.56	3892.72	763.054	1768.53	-1.02507	0.245653	S-fimbrial adhesin major pilin SfaA-II
UTI89_RS04455	UTI89_C0926		28.261	36.5331	31.6937	18.3454	15.6462	13.0704	-1.02416	0.0570384	baseplate J/gp47 family protein
UTI89_RS13075	UTI89_C2677		1427.18	1416.54	1305.78	1012.49	658.345	368.988	-1.02404	0.0565898	LexA family transcriptional regulator
UTI89_RS19560	UTI89_C4042	hdeD	14456.4	15474.7	18296.3	5963.12	6725.47	11119.9	-1.01838	0.0162941	acid-resistance protein HdeD
UTI89_RS02480	UTI89_C0518	cueR	1316.79	1383.54	2891.37	965.317	693.248	1118.02	-1.00987	0.0686406	Cu(I)-responsive transcriptional regulator
UTI89_RS08670	UTI89_C1788	mdtJ	940.561	461.967	468.161	559.971	211.826	156.845	-1.00943	0.20916	multidrug/spermidine efflux SMR transporter subunit MdtJ
UTI89_RS11250	UTI89_C2303		1601.16	2077.67	2089.07	913.775	730.558	1221.58	-1.00864	0.0078603	glycosyltransferase family 4 protein
UTI89_RS09520	UTI89_C1960		1302.66	1456.61	986.126	803.703	612.61	447.411	-1.0063	0.0172757	NAD(P)H nitroreductase
UTI89_RS13090	UTI89_C2681		53.8725	43.604	51.6154	27.0813	27.6818	20.1084	-0.999553	0.0292108	hypothetical protein
UTI89_RS04650	UTI89_C0967	dmsA	2274.13	4213.09	5813.52	2059.92	1356.41	2752.83	-0.995467	0.103896	dimethylsulfoxide reductase subunit A
UTI89_RS13085	UTI89_C2680		44.1578	31.8191	40.749	14.851	27.6818	17.0921	-0.995463	0.072057	antirestriction Ral family protein
UTI89_RS16105	UTI89_C3307	mscS	3758.71	3047.57	5051.97	2088.75	1961.8	1910.29	-0.992392	0.00459622	small-conductance mechanosensitive channel MscS
UTI89_RS22925	UTI89_C4735	dcuA	3883.24	5673.23	5722.97	2418.1	2074.93	3190.19	-0.991675	0.0105086	anaerobic C4-dicarboxylate transporter DcuA
UTI89_RS02225	UTI89_C0467	lon	8023.47	6755.08	8597.13	3272.47	4675.81	3827.63	-0.989362	0.00190174	endopeptidase La
UTI89_RS05735	UTI89_C1189	grxB	4284.19	6459.28	7276.87	3040.97	2371	3672.79	-0.987987	0.0183755	glutaredoxin 2
UTI89_RS22930	UTI89_C4736	aspA	66735.7	106043	70584.5	42524.6	34333.8	45845	-0.987917	0.00901442	aspartate ammonia-lyase
UTI89_RS02465	UTI89_C0515	copA	3899.13	4956.71	6010.93	1299.9	3102.77	3098.7	-0.987039	0.0784143	copper-exporting P-type ATPase CopA
UTI89_RS19470	UTI89_C4019	gorA	5035.76	2191.98	2955.66	2017.99	1887.18	1241.69	-0.984579	0.0696612	glutathione-disulfide reductase
UTI89_RS14360	UTI89_C2947	grpE	10104.2	6796.33	8383.43	3718.87	4929.76	4133.27	-0.984276	0.00364347	nucleotide exchange factor GrpE
UTI89_RS00510	UTI89_C0103	ftsA	2278.54	3223.16	2825.26	1400.36	1593.51	1215.55	-0.984186	0.00230209	cell division protein FtsA
UTI89_RS18270	UTI89_C3761	rpsQ	3370.12	3880.76	2217.65	2045.95	1638.04	1102.94	-0.983837	0.0395387	30S ribosomal protein S17
UTI89_RS04395	UTI89_C0914		81.2503	130.812	99.6087	46.3003	52.9565	58.3142	-0.981216	0.0201783	phage tail sheath family protein
UTI89_RS00475	UTI89_C0096	mraY	518.413	791.943	1083.02	431.553	420.041	363.961	-0.977368	0.0294214	phospho-N-acetylmuramoyl-pentapeptide-transferase
UTI89_RS08610	UTI89_C1776	dmsB	307.338	527.962	958.054	365.16	157.666	389.097	-0.974749	0.198286	dimethylsulfoxide reductase subunit B
UTI89_RS09070	UTI89_C1869	lpp	211015	232357	170401	102389	94899.2	115224	-0.973791	0.00104354	murein lipoprotein Lpp
UTI89_RS08540	UTI89_C1762	ydfG	1783.09	1748.87	1806.54	987.156	926.738	804.334	-0.973693	0.000130832	bifunctional NADP-dependent 3-hydroxy acid dehydrogenase/3-hydroxypropionate dehydrogenase YdfG
UTI89_RS16090	UTI89_C3304		669.432	638.74	1040.46	346.815	358.66	492.655	-0.971373	0.0206135	LysR family transcriptional regulator
UTI89_RS04090	UTI89_C0848		159.851	149.668	155.752	92.6005	92.6738	52.2817	-0.970988	0.0209993	MFS transporter
UTI89_RS04550	UTI89_C0947		65.3535	110.778	76.0648	33.1964	49.3458	46.2492	-0.9703	0.0446685	plasmid partitioning/stability family protein
UTI89_RS19895	UTI89_C4111		2136.35	2180.2	2163.32	1192.45	1098.85	1026.53	-0.965544	5.85532e-05	protein bax
UTI89_RS11645	UTI89_C2385		333.833	580.994	460.011	271.686	207.012	224.208	-0.965443	0.0167481	fimbrial protein
UTI89_RS15080	UTI89_C3092	hypD	1273.51	1615.7	3093.3	794.967	1033.85	1252.75	-0.957292	0.0929901	hydrogenase formation protein HypD
UTI89_RS08145	UTI89_C1683	narI	50.3399	87.208	150.319	32.3228	54.16	62.3359	-0.955918	0.175415	respiratory nitrate reductase subunit gamma
UTI89_RS21045	UTI89_C4355		66.2367	54.2104	58.8597	31.4492	38.5138	23.1246	-0.955642	0.0371491	tRNA-His
UTI89_RS03420	UTI89_C0710	pxpC	914.066	934.54	1083.92	491.831	500.679	526.839	-0.948884	0.000259896	5-oxoprolinase subunit PxpC
UTI89_RS00505	UTI89_C0102	ftsQ	1093.35	1434.22	1501.37	552.982	731.762	805.34	-0.947137	0.00764079	cell division protein FtsQ
UTI89_RS19565	UTI89_C4043	gadE	12554.1	11142.6	12277.2	5270.37	3420.51	10025	-0.942649	0.112248	acid resistance transcriptional activator GadE
UTI89_RS10175	UTI89_C2093	motA	56.522	56.5673	364.024	80.3703	83.0453	85.4605	-0.940432	0.40069	flagellar motor stator protein MotA
UTI89_RS13575	UTI89_C2778	eutJ	9.71472	20.0343	11.7719	6.98872	8.42489	6.03251	-0.938876	0.274654	ethanolamine utilization protein EutJ
UTI89_RS18505	UTI89_C3819	hupA	4841.46	5207.73	5270.2	4361.83	1960.59	1672.01	-0.938087	0.106408	DNA-binding protein HU-alpha
UTI89_RS20730	UTI89_C4285	atpD	4009.53	5086.35	5042.01	2794.61	2290.37	2294.36	-0.937799	0.00146962	F0F1 ATP synthase subunit beta
UTI89_RS13325	UTI89_C2725	nupC	3980.38	2315.73	3616.7	2082.64	1390.11	1704.18	-0.937122	0.0270432	nucleoside permease NupC
UTI89_RS02230	UTI89_C0468	hupB	2988.6	4075.21	4045.02	2790.25	1752.38	1262.8	-0.935995	0.0603056	DNA-binding protein HU-beta
UTI89_RS20115	UTI89_C4160	waaH	233.153	209.771	177.485	105.704	123.966	95.5147	-0.934328	0.00649588	UDP-glucuronate:LPS(HepIII) glycosyltransferase
UTI89_RS01170	UTI89_C0241	tagO	25.6115	49.4964	46.1822	15.7246	13.2391	34.1842	-0.932186	0.200163	type VI secretion system-associated protein TagO
UTI89_RS05880	UTI89_C1218	fabG	6400.23	7318.4	6035.38	4087.53	3143.69	3131.88	-0.930508	0.00190286	3-oxoacyl-ACP reductase FabG
UTI89_RS08685	UTI89_C1791	pntA	2293.56	2609.17	3115.04	1861.62	1090.42	1255.77	-0.929718	0.0217444	Re/Si-specific NAD(P)(+) transhydrogenase subunit alpha
UTI89_RS03180	UTI89_C0662		76.8346	34.1761	45.2767	28.8285	18.0533	35.1896	-0.928052	0.153919	tRNA-Gln
UTI89_RS08615	UTI89_C1777		615.56	912.148	1238.77	487.463	405.598	562.029	-0.926538	0.0446685	dimethyl sulfoxide reductase anchor subunit
UTI89_RS09265	UTI89_C1907	pheS	2454.29	1821.94	2060.09	1488.6	1131.34	713.847	-0.926387	0.0468043	phenylalanine--tRNA ligase subunit alpha
UTI89_RS17235	UTI89_C3536		1992.4	2233.23	3031.73	1610.03	1246.88	976.261	-0.920753	0.0268522	DUF883 domain-containing protein
UTI89_RS11270	UTI89_C2307	wzy	1211.69	1725.3	1681.58	915.522	770.276	753.058	-0.920705	0.00551984	O18ab/O18ac family O-antigen polymerase
UTI89_RS22660	UTI89_C4683	alsB	1049.19	1215.02	432.845	884.073	364.677	176.954	-0.918913	0.341329	D-allose transporter substrate-binding protein
UTI89_RS22655	UTI89_C4682	alsA	360.328	449.003	110.475	206.167	174.516	105.569	-0.918355	0.255842	D-allose ABC transporter ATP-binding protein AlsA
UTI89_RS09510	UTI89_C1959	selD	2771.34	2741.16	2331.75	1668.56	1339.56	1145.17	-0.917104	0.00451551	selenide, water dikinase SelD
UTI89_RS00645	UTI89_C0129	lpdA	9719.13	12246.8	15121.5	8266.78	7330.86	4074.96	-0.914734	0.063308	dihydrolipoyl dehydrogenase
UTI89_RS09390	UTI89_C1934	nadE	1098.65	1025.28	1236.05	748.666	509.104	524.828	-0.913734	0.00817026	ammonia-dependent NAD(+) synthetase
UTI89_RS10370	UTI89_C2131	yedF	101.563	94.2789	89.6478	71.6344	40.9209	38.2059	-0.912219	0.0575829	sulfurtransferase-like selenium metabolism protein YedF
UTI89_RS05870	UTI89_C1216	fabH	1810.47	1441.29	1361.92	1078.88	791.94	585.153	-0.909334	0.0322744	beta-ketoacyl-ACP synthase III
UTI89_RS13570	UTI89_C2777	eutG	15.0137	16.4988	14.4885	7.86231	10.832	6.03251	-0.908941	0.235815	ethanolamine utilization ethanol dehydrogenase EutG
UTI89_RS11750	UTI89_C2403	yehY	593.481	263.981	643.834	290.905	197.383	312.685	-0.906507	0.122882	glycine betaine ABC transporter permease YehY
UTI89_RS11825	UTI89_C2418		68.003	37.7116	78.7814	58.5305	19.2569	20.1084	-0.905667	0.269146	DUF2542 family protein
UTI89_RS14760	UTI89_C3027	alaE	669.432	631.669	849.39	310.998	405.598	432.33	-0.905581	0.00914781	L-alanine exporter AlaE
UTI89_RS09505	UTI89_C1958	topB	2986.83	2917.93	3155.78	1704.37	1672.94	1466.9	-0.903377	0.000269413	DNA topoisomerase III
UTI89_RS08795	UTI89_C1813	blr	625.274	632.847	806.83	414.955	245.525	443.389	-0.902335	0.036275	division septum protein Blr
UTI89_RS14470	UTI89_C2968		30.0273	44.7825	38.9379	10.4831	20.4604	30.1625	-0.901458	0.183693	baseplate protein
UTI89_RS11660	UTI89_C2387	apbC	3473.45	3067.6	2973.77	2398.88	1641.65	1056.69	-0.900297	0.0636489	iron-sulfur cluster carrier protein ApbC
UTI89_RS04590	UTI89_C0957		14.1305	25.9267	32.5992	18.3454	14.4427	6.03251	-0.895398	0.28408	winged helix-turn-helix transcriptional regulator
UTI89_RS14655	UTI89_C3005		1414.82	1660.49	1602.79	1226.52	764.258	524.828	-0.894494	0.0762056	hypothetical protein
UTI89_RS19015	UTI89_C3925	glpE	774.528	427.791	500.76	307.504	315.332	295.593	-0.89191	0.0313081	thiosulfate sulfurtransferase GlpE
UTI89_RS09860	UTI89_C2030	htpX	3699.54	2784.76	1974.97	1374.16	1660.91	1532.26	-0.889344	0.0319077	protease HtpX
UTI89_RS00885	UTI89_C0180	dapD	2533.77	2888.47	2567.19	1948.1	1453.9	910.909	-0.889204	0.0544117	2,3,4,5-tetrahydropyridine-2,6-dicarboxylate N-succinyltransferase
UTI89_RS12445	UTI89_C2547	menH	410.668	453.717	702.694	340.7	258.764	246.327	-0.889126	0.0421193	2-succinyl-6-hydroxy-2,4-cyclohexadiene-1-carboxylate synthase
UTI89_RS18280	UTI89_C3764	rplP	2487.85	2547.89	1802.01	1645.84	1355.2	697.76	-0.886313	0.100061	50S ribosomal protein L16
UTI89_RS18275	UTI89_C3762	rpmC	803.672	852.046	516.154	503.188	432.076	241.3	-0.883865	0.0958189	50S ribosomal protein L29
UTI89_RS10165	UTI89_C2091	cheA	98.0303	141.418	661.039	123.176	136.002	229.235	-0.883238	0.426217	chemotaxis protein CheA
UTI89_RS03185	UTI89_C0663		105.096	78.9586	74.2537	57.6569	27.6818	54.2926	-0.878784	0.0992692	tRNA-Met
UTI89_RS09125	UTI89_C1880	ydiK	850.479	655.238	659.228	418.449	373.102	386.08	-0.878379	0.00363726	AI-2E family transporter YdiK
UTI89_RS14735	UTI89_C3020	kbp	2437.51	3254.98	2773.65	1449.29	1457.51	1699.16	-0.878007	0.00316243	potassium binding protein Kbp
UTI89_RS22325	UTI89_C4615		3470.8	4717.48	3623.04	1167.99	2118.26	3140.93	-0.877964	0.128973	CsbD family protein
UTI89_RS00030	#N/A		211.074	56.5673	153.035	45.4267	95.0809	89.4822	-0.877381	0.277965	DUF2502 domain-containing protein
UTI89_RS11990	UTI89_C2452	mepS	5563	6506.42	6347.79	3372.06	3335.05	3324.92	-0.876387	0.000332646	bifunctional murein DD-endopeptidase/murein LD-carboxypeptidase
UTI89_RS16195	UTI89_C3325	speB	441.578	536.211	892.856	376.517	292.464	349.885	-0.87619	0.0675343	agmatinase
UTI89_RS23025	UTI89_C4756	yjeM	218.14	278.123	299.732	106.578	174.516	153.829	-0.874998	0.0335999	glutamate/gamma-aminobutyrate family transporter YjeM
UTI89_RS08395	UTI89_C1736		1597.63	612.813	1276.8	1018.61	433.28	449.422	-0.874799	0.238314	hypothetical protein
UTI89_RS18285	UTI89_C3765	rpsC	9394.13	10061.9	6348.7	5529.82	5174.09	3413.39	-0.870135	0.0470732	30S ribosomal protein S3
UTI89_RS12690	UTI89_C2600	folC	637.639	451.36	416.545	456.014	253.95	113.612	-0.869495	0.253841	bifunctional tetrahydrofolate synthase/dihydrofolate synthase
UTI89_RS22555	UTI89_C4665	nrfF	81.2503	75.4231	171.146	117.935	27.6818	33.1788	-0.868919	0.376098	heme lyase NrfEFG subunit NrfF
UTI89_RS03410	UTI89_C0708	ybgI	486.619	637.561	559.62	333.711	249.136	337.82	-0.868879	0.0106802	radiation resistance protein YbgI
UTI89_RS08665	UTI89_C1787	mdtI	723.305	341.761	346.819	352.057	163.684	257.387	-0.86789	0.179965	multidrug/spermidine efflux SMR transporter subunit MdtI
UTI89_RS16315	UTI89_C3349		339.132	367.688	413.829	283.043	187.755	143.775	-0.864814	0.0565898	YggL family protein
UTI89_RS15600	UTI89_C3205	tssA	36.2094	28.2837	40.749	20.0926	25.2747	13.0704	-0.8648	0.14096	type VI secretion system protein TssA
UTI89_RS11815	UTI89_C2416	cdd	923.781	1153.74	1349.24	355.551	761.851	766.128	-0.864103	0.106201	cytidine deaminase
UTI89_RS22870	UTI89_C4724	ghoT	109.511	110.778	240.872	56.7833	60.1778	136.737	-0.862997	0.255842	type V toxin-antitoxin system toxin GhoT
UTI89_RS22785	UTI89_C4707	basR	374.458	359.438	234.533	177.339	164.887	190.024	-0.862326	0.0257662	two-component system response regulator BasR
UTI89_RS06310	UTI89_C1306		408.018	493.786	296.109	327.596	194.976	135.731	-0.86148	0.141717	TonB family protein
UTI89_RS15865	UTI89_C3257		2956.81	3287.98	1993.98	3785.26	174.516	581.132	-0.85919	0.559527	YgeY family selenium metabolism-linked hydrolase
UTI89_RS03695	UTI89_C0765	pgl	1383.91	1581.53	2576.24	1079.76	943.588	1037.59	-0.856325	0.0484143	6-phosphogluconolactonase
UTI89_RS06000	UTI89_C1245	lolD	523.711	306.406	417.451	368.655	244.322	76.4118	-0.855487	0.309098	lipoprotein-releasing ABC transporter ATP-binding protein LolD
UTI89_RS22820	UTI89_C4713	melA	790.425	1070.07	415.64	540.752	344.217	372.005	-0.855379	0.153822	alpha-galactosidase
UTI89_RS14065		shoB	287.909	352.367	208.273	152.878	180.533	135.731	-0.854754	0.0403534	type I toxin-antitoxin system toxin ShoB
UTI89_RS01050	UTI89_C0214	metI	239.335	296.979	642.023	265.571	194.976	191.029	-0.854467	0.181516	methionine ABC transporter permease MetI
UTI89_RS05875	UTI89_C1217	fabD	2801.37	2207.3	2384.27	1798.72	1154.21	1136.12	-0.854085	0.029426	ACP S-malonyltransferase
UTI89_RS01405	UTI89_C0288		420.382	493.786	1545.75	722.459	358.66	280.512	-0.852986	0.357441	ATP-dependent helicase
UTI89_RS03145	UTI89_C0655	lnt	2165.5	1833.72	2726.56	1554.99	1380.48	799.307	-0.84875	0.0768964	apolipoprotein N-acyltransferase
UTI89_RS20870	UTI89_C4318		170.449	220.377	118.625	142.395	107.116	33.1788	-0.847512	0.302085	tRNA-Asp
UTI89_RS03970	UTI89_C0824		1519.91	1443.65	1604.61	957.454	953.216	628.386	-0.84748	0.0163958	ABC-F family ATPase
UTI89_RS13425	UTI89_C2744	zipA	4315.98	3978.57	3722.65	2513.32	2163.99	2004.8	-0.846605	0.0021669	cell division protein ZipA
UTI89_RS04070	UTI89_C0844	ybjG	890.221	604.563	737.104	261.203	427.262	553.985	-0.846125	0.093468	undecaprenyl-diphosphate phosphatase
UTI89_RS10365	UTI89_C2130	yedE	739.202	781.336	693.639	436.795	385.138	410.211	-0.844601	0.00129841	selenium metabolism membrane protein YedE/FdhT
UTI89_RS20720	UTI89_C4282	glmU	9018.79	6072.74	4886.26	5851.3	2330.08	2961.96	-0.842089	0.19293	bifunctional UDP-N-acetylglucosamine diphosphorylase/glucosamine-1-phosphate N-acetyltransferase GlmU
UTI89_RS04095	UTI89_C0849	rcdA	147.487	177.951	125.869	93.4741	84.2489	73.3955	-0.841729	0.0268507	DNA-binding transcriptional regulator RcdA
UTI89_RS00515	UTI89_C0104	ftsZ	6524.76	8793.86	8297.4	4532.18	4599.99	4107.13	-0.834898	0.00483558	cell division protein FtsZ
UTI89_RS16135	UTI89_C3313		90.0819	159.096	269.849	92.6005	80.6382	117.634	-0.834721	0.208678	energy-coupling factor transporter transmembrane protein EcfT
UTI89_RS04375	UTI89_C0910		11558.7	11820.2	5238.51	6173.66	6029.81	3846.73	-0.834282	0.153822	Hok/Gef family protein
UTI89_RS15095	UTI89_C3095		3625.36	5087.53	4482.39	2289.68	2261.48	2854.38	-0.833213	0.0125241	TOBE domain-containing protein
UTI89_RS20215	UTI89_C4182	radC	1814	1968.07	1476.93	1130.43	1002.56	819.416	-0.832569	0.0136596	DNA repair protein RadC
UTI89_RS03010	UTI89_C0626	pagP	198.71	282.837	412.923	91.7269	169.701	241.3	-0.832545	0.216205	lipid IV(A) palmitoyltransferase PagP
UTI89_RS15230	UTI89_C3125		3080.45	3022.82	1558.42	1879.09	1598.32	825.448	-0.832253	0.185707	type I toxin-antitoxin system Hok family toxin
UTI89_RS02540	UTI89_C0530		198.71	172.059	206.462	94.3477	99.8951	130.704	-0.830481	0.0210746	ABC transporter ATP-binding protein
UTI89_RS04480	UTI89_C0931		14.1305	16.4988	22.6383	9.60949	6.01778	14.0759	-0.829393	0.292476	DUF2570 domain-containing protein
UTI89_RS04505	UTI89_C0936		42.3915	53.0319	49.8043	20.0926	27.6818	34.1842	-0.828798	0.106139	terminase
UTI89_RS04625			4587.11	4539.53	3828.6	2957.1	2476.92	1867.06	-0.827241	0.0217676	hypothetical protein
UTI89_RS16110	UTI89_C3308	fbaA	6956.62	9836.82	14266.7	6164.05	5955.19	5388.03	-0.827108	0.0694684	class II fructose-bisphosphate aldolase
UTI89_RS05340	UTI89_C1107	sfaC	152.786	127.277	108.664	138.901	42.1244	37.2005	-0.82661	0.323007	S/F1C fimbrial major subunit operon transcriptional regulator
UTI89_RS01635	UTI89_C0336	hyxR	414.2	694.128	580.447	348.562	291.26	311.68	-0.826069	0.0342518	LuxR family transcriptional regulator HyxR
UTI89_RS05995	UTI89_C1244	lolC	850.479	675.273	803.208	474.359	417.634	422.276	-0.825468	0.0044526	lipoprotein-releasing ABC transporter permease subunit LolC
UTI89_RS11865	UTI89_C2426		690.628	242.768	379.419	264.698	240.711	236.273	-0.824746	0.177945	DUF418 family protein
UTI89_RS12685	UTI89_C2599	dedD	356.795	254.553	221.856	210.535	164.887	95.5147	-0.822616	0.138537	cell division protein DedD
UTI89_RS16650	UTI89_C3417	hybB	1180.78	1542.64	1464.25	1337.47	583.725	450.427	-0.819594	0.222217	Ni/Fe-hydrogenase cytochrome b subunit
UTI89_RS04400	UTI89_C0915		60.9378	58.9243	74.2537	24.4605	43.328	43.233	-0.818257	0.107749	phage major tail tube protein
UTI89_RS20735	UTI89_C4286	atpG	1618.82	1977.5	1981.31	1334.85	1044.69	783.221	-0.818129	0.0383562	F0F1 ATP synthase subunit gamma
UTI89_RS18515	UTI89_C3821	nfi	379.757	328.798	410.207	245.479	197.383	192.035	-0.816605	0.0127888	deoxyribonuclease V
UTI89_RS06855	UTI89_C1422	narH	2534.66	3659.2	4824.68	817.68	2316.84	3133.89	-0.813882	0.303358	nitrate reductase subunit beta
UTI89_RS10100	UTI89_C2078	cutC	1312.37	1712.34	1398.14	1008.12	930.349	580.126	-0.812102	0.0552212	copper homeostasis protein CutC
UTI89_RS14080	UTI89_C2885	pdxJ	978.537	910.97	832.185	737.31	537.989	276.49	-0.810176	0.156557	pyridoxine 5'-phosphate synthase
UTI89_RS28985		mgtL	141.305	209.771	102.325	39.3115	140.816	79.428	-0.808726	0.305909	mgtA regulatory leader peptide MgtL
UTI89_RS19410	UTI89_C4006		177.514	311.12	423.79	187.822	144.427	189.019	-0.806331	0.147186	ABC transporter permease
UTI89_RS13510	UTI89_C2765		759.514	491.429	776.948	566.96	336.996	256.382	-0.804962	0.155576	RpoE-regulated lipoprotein
UTI89_RS04515	UTI89_C0938		114.81	135.526	117.719	69.0136	71.0098	70.3793	-0.804959	0.0199389	GPO family capsid scaffolding protein
UTI89_RS18645	UTI89_C3849	fkpA	3684.53	3236.12	2909.48	2875.86	1961.8	793.275	-0.803741	0.256986	FKBP-type peptidyl-prolyl cis-trans isomerase
UTI89_RS22665	UTI89_C4684	alsR	6885.97	7940.64	3565.99	5051.1	3651.59	1881.14	-0.79718	0.26156	als operon DNA-binding transcriptional repressor AlsR
UTI89_RS15490	UTI89_C3182		1269.1	1569.74	2034.73	577.443	1055.52	1174.33	-0.796207	0.131558	YgdI/YgdR family lipoprotein
UTI89_RS13515	UTI89_C2766		106.862	107.242	134.019	100.463	61.3813	38.2059	-0.795051	0.185947	DUF2919 domain-containing protein
UTI89_RS10550	UTI89_C2166	hchA	4350.43	5560.1	5962.03	1189.83	1189.11	6780.54	-0.793168	0.468749	protein deglycase HchA
UTI89_RS17230	UTI89_C3535		6030.19	6599.52	7111.15	3131.82	3446.98	4819.97	-0.792313	0.0273839	DUF1090 domain-containing protein
UTI89_RS26430	UTI89_C1342		14.1305	16.4988	16.2996	10.4831	7.22133	9.04876	-0.791269	0.300313	isocitrate dehydrogenase
UTI89_RS01605	UTI89_C0330		645.587	1377.65	1717.8	880.578	680.009	602.245	-0.790172	0.19675	iron-sulfur cluster-binding protein
UTI89_RS11245	UTI89_C2302	gndA	4992.48	4704.52	5879.63	4387.17	2681.52	1951.52	-0.788037	0.129306	NADP-dependent phosphogluconate dehydrogenase
UTI89_RS05155	UTI89_C1071		40.6252	40.0685	50.7099	25.3341	20.4604	30.1625	-0.786855	0.124245	malonic semialdehyde reductase
UTI89_RS12975	UTI89_C2657		22.9621	20.0343	26.2605	13.1038	12.0356	15.0813	-0.786542	0.21664	Rha family transcriptional regulator
UTI89_RS13595	UTI89_C2782	pta	30.9105	74.2446	53.4265	23.5869	28.8853	39.2113	-0.784496	0.238875	phosphate acetyltransferase
UTI89_RS04680	UTI89_C0974	pflB	29643.1	65402.5	95332.8	34717.3	41354.2	34509	-0.783773	0.235856	formate C-acetyltransferase
UTI89_RS03170	UTI89_C0660	ubiF	777.177	692.95	643.834	380.885	445.316	403.173	-0.782945	0.00634065	2-octaprenyl-3-methyl-6-methoxy-1,4-benzoquinol hydroxylase
UTI89_RS21015	UTI89_C4349	wzxE	351.496	359.438	424.695	186.075	262.375	213.149	-0.782173	0.0241589	lipid III flippase WzxE
UTI89_RS04585	UTI89_C0956		16.78	27.1052	40.749	25.3341	14.4427	9.04876	-0.780505	0.357651	ead/Ea22-like family protein
UTI89_RS19590	UTI89_C4048	gadX	7057.3	4711.59	8810.84	3734.6	2091.78	6166.23	-0.779049	0.264229	acid resistance transcriptional activator GadX
UTI89_RS02285	UTI89_C0479	amtB	157.202	167.345	168.429	93.4741	97.488	96.5201	-0.778349	0.0134632	ammonium transporter AmtB
UTI89_RS13490	UTI89_C2759	ucpA	1951.77	2572.64	1131.92	1610.03	1092.83	594.202	-0.778347	0.277379	SDR family oxidoreductase UcpA
UTI89_RS20135	UTI89_C4165	rfaF	2604.43	1852.58	2053.75	1292.91	1451.49	1053.68	-0.777918	0.0301405	ADP-heptose--LPS heptosyltransferase RfaF
UTI89_RS11560	UTI89_C2367	gatA	33.5599	21.2128	12.6775	20.0926	10.832	8.04334	-0.777725	0.383413	PTS galactitol transporter subunit IIA
UTI89_RS01290	UTI89_C0262	lpcA	2546.14	2372.29	2386.99	1883.46	1316.69	1064.74	-0.776186	0.0550224	D-sedoheptulose 7-phosphate isomerase
UTI89_RS01575	UTI89_C0323		373.575	538.568	614.857	350.309	308.11	233.257	-0.775472	0.0783575	aldo/keto reductase
UTI89_RS02500	UTI89_C0522		811.62	679.987	605.802	362.54	381.527	481.595	-0.77524	0.0254734	hypothetical protein
UTI89_RS10200	UTI89_C2098	otsB	3204.97	2893.18	4000.65	1252.73	1627.21	3022.29	-0.774931	0.181516	trehalose-phosphatase
UTI89_RS12395	UTI89_C2536	arnC	1171.95	863.83	1038.65	948.718	485.033	364.967	-0.772772	0.206355	undecaprenyl-phosphate 4-deoxy-4-formamido-L-arabinose transferase
UTI89_RS10750	UTI89_C2207	clbQ	1048.31	1200.88	1320.27	932.994	563.264	593.197	-0.771715	0.064566	colibactin biosynthesis thioesterase ClbQ
UTI89_RS16375	UTI89_C3364		964.406	596.314	606.707	692.757	315.332	262.414	-0.769787	0.262837	polysialic acid transporter KpsD
UTI89_RS06400	UTI89_C1325		91.8482	134.347	140.358	41.0587	75.824	98.531	-0.769576	0.202096	phage tail tape measure protein
UTI89_RS25935			15.8968	34.1761	20.8273	8.7359	16.8498	16.0867	-0.767231	0.324315	RtT sRNA
UTI89_RS20455	UTI89_C4230		380.64	393.614	337.764	226.26	203.401	223.203	-0.766775	0.00835571	radical SAM protein
UTI89_RS05985	UTI89_C1242	mfd	4285.07	3356.33	4773.97	2052.06	2722.44	2530.64	-0.765425	0.0295688	transcription-repair coupling factor
UTI89_RS19420	UTI89_C4008		1488.12	1712.34	1606.42	753.034	736.576	1338.21	-0.765222	0.0958189	HlyD family secretion protein
UTI89_RS24980	UTI89_C5149	yjjW	182.813	229.805	508.91	188.695	152.852	201.084	-0.764045	0.255713	YjjW family glycine radical enzyme activase
UTI89_RS08875	UTI89_C1830	mliC	339.132	247.482	254.455	184.327	173.312	138.748	-0.761561	0.0446685	C-type lysozyme inhibitor
UTI89_RS10190	UTI89_C2096	uspC	1053.61	1183.2	1027.78	595.788	537.989	793.275	-0.759964	0.0284997	universal stress protein UspC
UTI89_RS00050	#N/A	mog	1096.88	954.574	834.902	552.982	698.062	454.449	-0.759807	0.0446829	molybdopterin adenylyltransferase
UTI89_RS04410	UTI89_C0917		34.4431	37.7116	38.0324	13.1038	16.8498	35.1896	-0.759218	0.277379	GpE family phage tail protein
UTI89_RS02660	UTI89_C0554	ppiB	3958.31	3291.51	3257.2	3366.81	1686.18	1156.23	-0.758677	0.241834	peptidylprolyl isomerase B
UTI89_RS14125	UTI89_C2895	rpoE	2858.78	3595.56	3392.13	2016.24	2242.22	1567.45	-0.757162	0.0270905	RNA polymerase sigma factor RpoE
UTI89_RS11905	UTI89_C2433		5940.11	869.723	1212.51	3020	1056.72	671.619	-0.756552	0.574372	YeiH family protein
UTI89_RS15070	UTI89_C3090	hypB	1306.19	2101.24	3841.27	898.05	1557.4	1844.94	-0.753424	0.305726	hydrogenase nickel incorporation protein HypB
UTI89_RS09475	UTI89_C1952		154.552	115.492	236.344	97.842	111.931	91.493	-0.753179	0.14096	ATP-binding cassette domain-containing protein
UTI89_RS02505	UTI89_C0523		642.938	667.023	632.062	331.09	344.217	478.579	-0.750881	0.0295218	NfeD family protein
UTI89_RS15390	UTI89_C3160		631.457	563.316	352.253	374.77	300.889	243.311	-0.750571	0.121312	flavodoxin
UTI89_RS16390	UTI89_C3367		241.102	245.125	165.713	105.704	131.188	150.813	-0.750164	0.0765746	capsular biosynthesis protein
UTI89_RS16625	UTI89_C3412	hybG	238.452	254.553	349.536	182.58	161.276	157.851	-0.747629	0.0475145	hydrogenase maturation factor HybG
UTI89_RS16925	UTI89_C3472		2172.56	1994	1859.97	1624.88	1183.1	791.264	-0.743403	0.116236	glutathionylspermidine synthase family protein
UTI89_RS13435	UTI89_C2747	cysK	2435.74	1634.56	1850	1581.2	952.013	1006.42	-0.741802	0.107925	cysteine synthase A
UTI89_RS00470	UTI89_C0095	murF	1311.49	1715.88	2932.12	1332.22	1208.37	1023.52	-0.741665	0.169462	UDP-N-acetylmuramoyl-tripeptide--D-alanyl-D-alanine ligase
UTI89_RS06800			68.003	53.0319	46.1822	40.1851	32.496	27.1463	-0.74117	0.149915	type I toxin-antitoxin system toxin Ldr family protein
UTI89_RS14160	UTI89_C2901	grcA	33995.3	27151.1	23480.5	10373	28822.8	11441.7	-0.74095	0.293151	autonomous glycyl radical cofactor GrcA
UTI89_RS13840	UTI89_C2833	bamB	2425.15	2490.14	2651.4	1868.61	1671.74	987.32	-0.740857	0.0953448	outer membrane protein assembly factor BamB
UTI89_RS02060	UTI89_C0429	yajC	2042.74	2034.07	1626.34	1675.55	1109.68	627.381	-0.740599	0.214781	preprotein translocase subunit YajC
UTI89_RS22970	UTI89_C4745	efp	5094.93	3813.58	3470	3075.04	2497.38	1837.9	-0.740191	0.0916685	elongation factor P
UTI89_RS03580	UTI89_C0743		241.102	213.306	172.957	123.176	132.391	120.65	-0.738583	0.0383822	tRNA-Val
UTI89_RS09255	UTI89_C1905	ihfA	5947.17	6480.5	4917.05	3433.21	3134.06	3828.63	-0.73836	0.0174054	integration host factor subunit alpha
UTI89_RS14185	UTI89_C2906	tapT	753.332	360.617	729.86	415.829	373.102	317.712	-0.737268	0.164139	tRNA-uridine aminocarboxypropyltransferase
UTI89_RS21320	UTI89_C4411	udp	1932.35	2965.07	2738.33	1148.77	1741.55	1691.11	-0.737106	0.088442	uridine phosphorylase
UTI89_RS02535	UTI89_C0529	tesA	435.396	527.962	542.415	269.066	276.818	357.929	-0.736023	0.033104	multifunctional acyl-CoA thioesterase I/protease I/lysophospholipase L1
UTI89_RS08740	UTI89_C1802		7465.32	7002.57	6793.31	4376.68	3661.22	4731.5	-0.735445	0.0102234	YdgA family protein
UTI89_RS20790	UTI89_C4299	asnA	6012.53	5291.4	2656.84	2097.49	4583.14	1723.29	-0.732387	0.340318	aspartate--ammonia ligase
UTI89_RS04955	UTI89_C1029	mgsA	1669.16	1899.72	1283.14	1080.63	835.268	1004.41	-0.731823	0.0460623	methylglyoxal synthase
UTI89_RS06410	UTI89_C1328		8.83156	10.6064	19.9217	6.11513	13.2391	5.02709	-0.730082	0.468749	phage minor tail protein L
UTI89_RS02065	UTI89_C0430	secD	3042.47	2562.03	2807.15	2372.67	1729.51	978.272	-0.727338	0.185675	protein translocase subunit SecD
UTI89_RS08385	UTI89_C1734		1172.83	1191.45	814.075	826.416	558.45	534.882	-0.726504	0.0999496	helix-turn-helix transcriptional regulator
UTI89_RS12740	UTI89_C2610		360.328	378.294	348.63	298.768	211.826	145.786	-0.726428	0.129448	YfcL family protein
UTI89_RS05825	UTI89_C1207	flgK	163.384	216.841	613.952	158.993	176.923	265.43	-0.725955	0.40069	flagellar hook-associated protein FlgK
UTI89_RS23765	UTI89_C4906		2923.25	2534.92	2066.43	2491.48	1044.69	1013.46	-0.725513	0.270247	fimbria/pilus periplasmic chaperone
UTI89_RS14455	UTI89_C2965		28.261	20.0343	30.7881	11.3567	19.2569	18.0975	-0.724545	0.277379	baseplate J/gp47 family protein
UTI89_RS16645	UTI89_C3416	hybC	1215.22	2082.39	1763.07	1252.73	1014.6	797.296	-0.723179	0.121363	hydrogenase 2 large subunit
UTI89_RS00200	#N/A	caiF	971.472	1466.04	942.66	989.777	539.193	517.79	-0.722704	0.195453	carnitine metabolism transcriptional regulator CaiF
UTI89_RS17105	UTI89_C3508	nfeF	452.176	261.624	217.328	209.662	164.887	190.024	-0.721645	0.175217	NADPH-dependent ferric chelate reductase
UTI89_RS10530	UTI89_C2164		126.291	114.313	141.263	74.2551	71.0098	86.4659	-0.721491	0.0520944	permease
UTI89_RS08520		mgtS	97.1472	116.67	64.2929	30.5756	80.6382	58.3142	-0.720145	0.294477	protein MgtS
UTI89_RS02770	UTI89_C0577	ybdG	2312.1	1896.18	2075.48	1548	1334.74	937.05	-0.718124	0.0694439	mechanosensitive ion channel YbdG
UTI89_RS19545	UTI89_C4039		2799.6	2540.82	3505.32	2299.29	1423.81	1658.94	-0.716606	0.0873919	MgtC/SapB family protein
UTI89_RS25965		rnpB	51355.5	56949.2	36091.8	29113.2	31357.4	27477.1	-0.715312	0.0531383	RNase P RNA component class A
UTI89_RS05180	UTI89_C1076	rutR	403.602	309.942	277.093	273.434	184.144	145.786	-0.713942	0.153919	HTH-type transcriptional regulator RutR
UTI89_RS17795	UTI89_C3657	sspB	3258.85	3027.53	3516.19	2162.13	2182.05	1641.85	-0.711669	0.0247773	ClpXP protease specificity-enhancing factor
UTI89_RS04450	UTI89_C0925		11.481	15.3203	15.3941	13.9774	7.22133	4.02167	-0.711479	0.450872	phage tail protein I
UTI89_RS21940	UTI89_C4533	yijE	929.963	789.586	805.925	402.725	576.503	565.045	-0.710787	0.0460927	cystine transporter YijE
UTI89_RS13500	UTI89_C2761	murP	409.784	326.441	454.578	241.984	228.676	257.387	-0.710645	0.0366466	PTS N-acetylmuramic acid transporter subunit IIBC
UTI89_RS09260	UTI89_C1906	pheT	3712.79	3264.41	2731.99	2590.19	2283.15	1060.72	-0.71031	0.22951	phenylalanine--tRNA ligase subunit beta
UTI89_RS28525			68.8862	73.0661	105.042	66.3928	39.7173	44.2384	-0.70984	0.185654	protein YadW
UTI89_RS06180	UTI89_C1282		60.9378	74.2446	35.3158	47.1738	38.5138	18.0975	-0.709335	0.343025	antirestriction Ral family protein
UTI89_RS15870	UTI89_C3258	hyuA	497.217	645.81	514.343	674.411	111.931	226.219	-0.709211	0.472658	D-phenylhydantoinase
UTI89_RS06380	UTI89_C1321		21.1957	23.5697	21.7328	9.60949	12.0356	19.1029	-0.708197	0.31603	tail protein
UTI89_RS08815	UTI89_C1818	rsxB	332.95	282.837	360.402	259.456	222.658	115.623	-0.707782	0.194924	electron transport complex subunit RsxB
UTI89_RS02545	UTI89_C0531		381.523	313.477	426.506	231.501	261.172	195.051	-0.707626	0.0529164	ABC transporter permease
UTI89_RS06565	UTI89_C1359	minE	938.795	760.124	722.616	883.199	420.041	179.97	-0.706616	0.417097	cell division topological specificity factor MinE
UTI89_RS05150	UTI89_C1070	rutF	44.1578	48.3179	66.1039	27.9549	31.2924	38.2059	-0.706335	0.176316	pyrimidine utilization flavin reductase protein F
UTI89_RS09275	UTI89_C1909	rplT	37652.5	37980.3	31429.3	20800.2	26147.2	18674.6	-0.70621	0.0362842	50S ribosomal protein L20
UTI89_RS14165	UTI89_C2902	ung	1135.74	923.933	985.22	748.666	598.167	519.801	-0.705683	0.0460774	uracil-DNA glycosylase
UTI89_RS12460	UTI89_C2550	elaB	506.932	637.561	1163.61	503.188	427.262	485.617	-0.704785	0.209063	stress response protein ElaB
UTI89_RS21885	UTI89_C4522		200.476	226.269	345.914	106.578	151.648	217.17	-0.702169	0.229431	YiiX family permuted papain-like enzyme
UTI89_RS22540	UTI89_C4662	nrfC	262.297	282.837	494.421	259.456	85.4525	293.582	-0.701753	0.38971	cytochrome c nitrite reductase Fe-S protein
UTI89_RS08605	UTI89_C1775		1017.4	1890.29	2966.53	1625.75	753.426	1235.66	-0.700161	0.34907	dimethyl sulfoxide reductase subunit A
UTI89_RS03870	UTI89_C0804	hcxB	1063.32	1324.62	1151.84	774	742.594	661.565	-0.700099	0.018606	hydroxycarboxylate dehydrogenase HcXB
UTI89_RS21890	UTI89_C4523	metJ	894.637	868.544	826.752	638.594	498.272	457.465	-0.699181	0.0335999	met regulon transcriptional regulator MetJ
UTI89_RS19005	UTI89_C3923		881.39	387.722	489.894	428.933	377.916	277.495	-0.698509	0.24412	DeoR/GlpR family transcriptional regulator
UTI89_RS15065	UTI89_C3089	hypA	390.355	613.991	941.755	168.603	565.671	466.514	-0.69762	0.406647	hydrogenase maturation nickel metallochaperone HypA
UTI89_RS10245	UTI89_C2107		274.662	487.893	485.366	221.892	199.79	347.875	-0.696322	0.212644	YecH family protein
UTI89_RS22885	UTI89_C4728	cadA	962.64	2092.99	7281.39	2530.79	960.437	2907.67	-0.691873	0.573756	lysine decarboxylase CadA
UTI89_RS17245	UTI89_C3538		763.047	1013.5	1557.52	559.097	564.468	941.071	-0.691392	0.240401	YqjK-like family protein
UTI89_RS03210	UTI89_C0668	asnB	5094.93	3649.77	2401.47	2034.59	2539.5	2339.61	-0.689123	0.174088	asparagine synthase B
UTI89_RS19990	UTI89_C4132	selB	1048.31	958.109	1166.33	658.687	670.381	640.451	-0.688302	0.0134023	selenocysteine-specific translation elongation factor
UTI89_RS13705	UTI89_C2804	bamC	4716.05	3911.4	4891.69	3901.45	2910.2	1583.53	-0.687334	0.232658	outer membrane protein assembly factor BamC
UTI89_RS17030	UTI89_C3491		1151.64	777.801	1075.77	807.197	583.725	475.563	-0.687027	0.138537	SH3 domain-containing protein
UTI89_RS28250		ypfM	2781.94	4573.71	1978.59	2527.29	1490	1786.63	-0.685145	0.268126	protein YpfM
UTI89_RS28925		ibsE	344.431	511.463	227.289	225.386	265.986	181.981	-0.68509	0.230809	type I toxin-antitoxin system Ibs family toxin
UTI89_RS23010	UTI89_C4753	frdB	3219.1	4526.57	4452.51	2604.17	1612.76	3369.16	-0.685034	0.194808	fumarate reductase iron-sulfur protein
UTI89_RS23875	UTI89_C4928		210.191	236.876	288.865	152.878	169.701	135.731	-0.6847	0.0640735	hypothetical protein
UTI89_RS03635	UTI89_C0753	galM	4220.6	4362.76	3748.91	2398	2741.7	2533.65	-0.684578	0.0114919	galactose-1-epimerase
UTI89_RS14380	UTI89_C2952		474.255	394.793	389.379	361.666	241.915	178.964	-0.684216	0.170668	RnfH family protein
UTI89_RS10700	UTI89_C2196		2531.12	1679.34	1735	1506.07	1323.91	872.703	-0.683293	0.158632	YebC/PmpR family DNA-binding transcriptional regulator
UTI89_RS02655	UTI89_C0553	lpxH	850.479	497.321	689.111	633.353	359.863	275.485	-0.682592	0.275753	UDP-2,3-diacylglucosamine diphosphatase
UTI89_RS00460	UTI89_C0093	ftsI	1574.67	1768.91	1505	1179.35	1072.37	770.15	-0.681887	0.0657878	peptidoglycan glycosyltransferase FtsI
UTI89_RS09550	UTI89_C1966		531.66	532.676	306.07	276.054	280.428	297.604	-0.681559	0.129306	DeoR/GlpR transcriptional regulator
UTI89_RS14665			60.9378	32.9976	80.5925	37.5644	32.496	39.2113	-0.681212	0.28697	hypothetical protein
UTI89_RS28290		yrbN	154.552	207.414	295.204	96.9685	148.037	165.894	-0.679537	0.228066	protein YrbN
UTI89_RS11625	UTI89_C2381	rcnB	496.334	314.656	354.969	270.813	239.508	218.176	-0.679119	0.0983937	Ni(II)/Co(II) efflux transporter accessory subunit RcnB
UTI89_RS13455	UTI89_C2752	pdxK	514.88	493.786	585.88	448.152	281.632	265.43	-0.67874	0.124245	pyridoxine/pyridoxal/pyridoxamine kinase
UTI89_RS04905	UTI89_C1019	fabA	1060.67	1039.42	841.241	780.989	498.272	557.002	-0.678644	0.0929901	bifunctional 3-hydroxydecanoyl-ACP dehydratase/trans-2-decenoyl-ACP isomerase
UTI89_RS10255	UTI89_C2109	yecA	535.193	530.319	496.232	350.309	322.553	302.631	-0.678346	0.0165486	UPF0149 family protein YecA
UTI89_RS09060	UTI89_C1867	fumD	80.3672	100.171	74.2537	62.8985	56.5671	39.2113	-0.678179	0.160382	fumarate hydratase FumD
UTI89_RS00465	UTI89_C0094	murE	908.767	1211.48	1525.82	953.96	865.357	460.481	-0.677381	0.240462	UDP-N-acetylmuramoyl-L-alanyl-D-glutamate--2,6-diaminopimelate ligase
UTI89_RS09875	UTI89_C2033	msrC	2548.79	2774.16	2686.72	1849.39	1632.02	1527.23	-0.6771	0.0137166	L-methionine (R)-S-oxide reductase
UTI89_RS15820	UTI89_C3248		987.368	755.41	996.087	473.486	611.406	629.392	-0.677063	0.0610351	HAAAP family serine/threonine permease
UTI89_RS04460	UTI89_C0927		19.4294	9.42789	12.6775	8.7359	9.62845	8.04334	-0.675809	0.440685	GPW/gp25 family protein
UTI89_RS16130	UTI89_C3312		65.3535	101.35	170.24	90.8533	68.6027	51.2763	-0.675539	0.33599	ECF transporter S component
UTI89_RS17505	UTI89_C3590	deaD	7155.33	8316.58	9161.28	4495.49	7557.13	3375.19	-0.675171	0.219709	ATP-dependent RNA helicase DeaD
UTI89_RS13600	UTI89_C2783	eutT	46.8073	62.4598	65.1984	31.4492	40.9209	37.2005	-0.674818	0.169462	ethanolamine utilization cob(I)yrinic acid a,c-diamide adenosyltransferase EutT
UTI89_RS00870	UTI89_C0177	degP	2552.32	2107.13	2554.51	1859	1729.51	936.044	-0.673094	0.178403	serine endoprotease DegP
UTI89_RS12450	UTI89_C2548	menD	1141.92	902.72	1400.86	970.558	596.964	593.197	-0.672849	0.169159	2-succinyl-5-enolpyruvyl-6-hydroxy-3-cyclohexene-1-carboxylic-acid synthase
UTI89_RS00365	UTI89_C0073		512.23	423.077	399.34	298.768	330.978	208.122	-0.672686	0.104426	DedA family protein
UTI89_RS16385	UTI89_C3366		531.66	378.294	401.151	297.894	267.189	258.392	-0.671329	0.0614079	capsular polysaccharide biosynthesis protein
UTI89_RS19585	UTI89_C4047	gadW	4431.68	2219.09	5981.05	3690.04	1051.91	3191.2	-0.671017	0.455393	acid resistance transcriptional activator GadW
UTI89_RS14740	UTI89_C3022		342.665	424.255	321.464	201.799	192.569	288.555	-0.670891	0.106272	YqaE/Pmp3 family membrane protein
UTI89_RS06780	UTI89_C1406	prmC	532.543	352.367	391.19	371.276	302.092	128.693	-0.670054	0.330843	peptide chain release factor N(5)-glutamine methyltransferase
UTI89_RS00945	UTI89_C0193	skp	6218.3	8754.97	8755.6	5330.64	4863.57	4726.47	-0.669258	0.0521702	molecular chaperone Skp
UTI89_RS23005	UTI89_C4752	frdC	1789.27	2685.77	2348.95	1403.86	923.127	1963.58	-0.669091	0.22128	fumarate reductase subunit FrdC
UTI89_RS24665	UTI89_C5086		2236.15	1388.26	1830.99	1513.06	909.888	1021.5	-0.663207	0.173945	hypothetical protein
UTI89_RS09865	UTI89_C2031	prc	6190.92	3892.54	4871.77	5044.11	2503.4	1896.22	-0.663132	0.329866	carboxy terminal-processing peptidase
UTI89_RS13740	UTI89_C2812	hda	1050.07	751.874	779.664	581.811	516.325	533.877	-0.661728	0.0576251	DnaA inactivator Hda
UTI89_RS21900	UTI89_C4525	metL	743.617	754.231	929.983	515.418	534.379	487.628	-0.659588	0.0304921	bifunctional aspartate kinase/homoserine dehydrogenase II
UTI89_RS01665	UTI89_C0343	betT	1966.79	1642.81	828.563	1143.53	1002.56	669.608	-0.65634	0.302582	choline BCCT transporter BetT
UTI89_RS04785	UTI89_C0996	mukB	1892.6	2276.84	2655.02	1658.07	1710.25	963.19	-0.655903	0.174481	chromosome partition protein MukB
UTI89_RS03175	UTI89_C0661		66.2367	42.4255	43.4656	23.5869	32.496	41.2221	-0.654209	0.277965	tRNA-Gln
UTI89_RS01055	UTI89_C0215	metN	303.806	441.932	795.058	334.585	335.792	309.669	-0.65302	0.293908	methionine ABC transporter ATP-binding protein MetN
UTI89_RS02495	UTI89_C0521		84.783	148.489	222.761	53.289	136.002	101.547	-0.652923	0.407669	YadA family autotransporter adhesin
UTI89_RS22675	UTI89_C4686	yjdP	218.14	220.377	139.452	125.797	116.745	124.672	-0.65224	0.130406	protein YjdP
UTI89_RS08100	UTI89_C1676	tssI	73.3019	50.6749	47.9933	44.5531	40.9209	24.13	-0.652066	0.277165	type VI secretion system tip protein VgrG
UTI89_RS09530	UTI89_C1962	sppA	2229.97	1777.16	1702.4	1518.3	1201.15	920.963	-0.64914	0.126889	signal peptide peptidase SppA
UTI89_RS13665	UTI89_C2797		1161.35	1152.56	1164.52	860.486	480.219	876.724	-0.648749	0.159802	ArsC family reductase
UTI89_RS04750	UTI89_C0988	ycaR	461.007	456.074	306.976	288.285	293.668	199.073	-0.648024	0.155524	protein YcaR
UTI89_RS20140	UTI89_C4166	rfaC	901.702	667.023	824.941	571.328	481.422	475.563	-0.647361	0.0586524	lipopolysaccharide heptosyltransferase RfaC
UTI89_RS08620	UTI89_C1778	dmsD	1370.66	1086.56	1453.38	1088.49	705.284	703.793	-0.646513	0.137553	Tat proofreading chaperone DmsD
UTI89_RS06775	UTI89_C1405	prfA	4344.24	2553.78	2584.39	2924.78	2108.63	1029.55	-0.645213	0.369032	peptide chain release factor 1
UTI89_RS15275	UTI89_C3134		34.4431	48.3179	34.4103	20.0926	27.6818	27.1463	-0.644941	0.262763	electron transfer flavoprotein subunit beta/FixA family protein
UTI89_RS09005	UTI89_C1855		1141.92	860.295	904.628	760.897	577.707	523.823	-0.641984	0.103278	AIDA repeat-containing protein
UTI89_RS13530	UTI89_C2769	hemF	1357.41	550.353	1064	748.666	678.805	477.574	-0.641967	0.309098	oxygen-dependent coproporphyrinogen oxidase
UTI89_RS10265	UTI89_C2111		209.308	154.382	91.4589	117.935	74.6205	98.531	-0.641848	0.301581	tRNA-Cys
UTI89_RS12400	UTI89_C2537	arnA	1118.96	1034.71	1301.25	1024.72	754.629	435.346	-0.64135	0.259467	bifunctional UDP-4-amino-4-deoxy-L-arabinose formyltransferase/UDP-glucuronic acid oxidase ArnA
UTI89_RS21845	UTI89_C4513	rraA	1859.93	2287.44	1249.64	1369.79	1355.2	734.961	-0.641256	0.274584	ribonuclease E activity regulator RraA
UTI89_RS24975	UTI89_C5148		705.642	685.879	1316.65	777.495	481.422	477.574	-0.640842	0.289952	metal-dependent hydrolase
UTI89_RS07005	UTI89_C1456	ompW	3491.12	6336.72	1811.07	4725.25	1640.45	1118.02	-0.636916	0.556449	outer membrane protein OmpW
UTI89_RS02070	UTI89_C0431	secF	1390.09	1414.18	1321.17	1239.62	867.764	545.942	-0.636378	0.23716	protein translocase subunit SecF
UTI89_RS05945	UTI89_C1234	thiK	284.376	222.734	259.888	234.122	157.666	101.547	-0.635506	0.268126	thiamine kinase
UTI89_RS06005	UTI89_C1246	lolE	1358.29	1291.62	1121.96	994.145	702.877	729.933	-0.635437	0.082497	lipoprotein-releasing ABC transporter permease subunit LolE
UTI89_RS12090	UTI89_C2473	dsbE	48.5736	76.6016	86.9312	47.1738	49.3458	40.2167	-0.632288	0.240919	thiol:disulfide interchange protein DsbE
UTI89_RS08160	UTI89_C1686	narZ	517.529	626.955	1351.06	542.499	660.752	408.2	-0.631526	0.3685	nitrate reductase Z subunit alpha
UTI89_RS10075	UTI89_C2073		988.252	915.684	904.628	692.757	642.699	477.574	-0.631394	0.0735931	MAPEG family protein
UTI89_RS14075	UTI89_C2884		132.473	104.885	151.224	93.4741	77.0276	80.4334	-0.63133	0.131523	holo-ACP synthase
UTI89_RS13550	UTI89_C2773	eutC	46.8073	57.7458	89.6478	21.8397	46.9387	57.3088	-0.63067	0.401642	ethanolamine ammonia-lyase subunit beta
UTI89_RS15430	UTI89_C3168	sdaB	728.604	570.387	342.292	609.766	282.836	166.899	-0.63047	0.469168	L-serine ammonia-lyase II
UTI89_RS05580	UTI89_C1157		264.947	274.587	314.22	205.294	172.108	173.937	-0.629566	0.0590644	DUF1097 domain-containing protein
UTI89_RS07670	UTI89_C1593		1239.95	748.339	818.602	380.012	761.851	674.635	-0.628896	0.282327	TIGR01620 family protein
UTI89_RS06385	UTI89_C1322		22.0789	40.0685	27.166	21.8397	18.0533	17.0921	-0.628872	0.34511	phage tail protein
UTI89_RS23755	UTI89_C4904		1338.86	1024.1	979.787	1273.69	503.086	384.07	-0.628859	0.426955	type 1 fimbrial protein
UTI89_RS04755	UTI89_C0989	kdsB	2270.59	2134.24	1881.7	1551.5	1569.44	945.093	-0.628699	0.149343	3-deoxy-manno-octulosonate cytidylyltransferase
UTI89_RS00970	UTI89_C0198	rnhB	237.569	197.986	341.386	188.695	237.1	77.4172	-0.628619	0.401333	ribonuclease HII
UTI89_RS06245	UTI89_C1293		14.1305	20.0343	19.9217	14.851	8.42489	11.0596	-0.628187	0.418547	recombination protein NinB
UTI89_RS00805	UTI89_C0162	hrpB	932.613	854.403	939.038	631.605	649.92	483.606	-0.627448	0.0575829	ATP-dependent helicase HrpB
UTI89_RS12390	UTI89_C2535	arnB	3101.64	2619.77	2505.61	2137.67	1593.51	1596.6	-0.626626	0.0768964	UDP-4-amino-4-deoxy-L-arabinose aminotransferase
UTI89_RS20875	UTI89_C4319		36.2094	62.4598	28.0715	33.1964	39.7173	9.04876	-0.626382	0.519721	tRNA-Trp
UTI89_RS11615	UTI89_C2379	rcnR	109.511	135.526	131.302	65.5192	91.4702	87.4714	-0.62548	0.135606	Ni(II)/Co(II)-binding transcriptional repressor RcnR
UTI89_RS03195	UTI89_C0665		378.874	273.409	286.149	185.201	190.162	234.262	-0.623386	0.112248	tRNA-Gln
UTI89_RS12115	UTI89_C2478	ccmB	210.191	176.773	196.501	139.774	98.6916	139.753	-0.622907	0.116236	heme exporter protein CcmB
UTI89_RS08885	UTI89_C1832	slyB	6283.65	6857.61	5772.78	3746.83	4244.94	4296.15	-0.622227	0.027954	outer membrane lipoprotein SlyB
UTI89_RS14505	UTI89_C2975		10.5979	14.1418	16.2996	6.11513	10.832	10.0542	-0.622065	0.47712	hypothetical protein
UTI89_RS18185	UTI89_C3739	rplQ	687.095	789.586	714.466	545.994	637.885	240.295	-0.621847	0.324528	50S ribosomal protein L17
UTI89_RS12405	UTI89_C2538		319.702	280.48	315.126	248.973	193.772	151.818	-0.621528	0.137864	4-deoxy-4-formamido-L-arabinose-phosphoundecaprenol deformylase
UTI89_RS21040	UTI89_C4354		59.1714	68.3522	58.8597	38.4379	27.6818	54.2926	-0.621378	0.259763	tRNA-Arg
UTI89_RS13465	UTI89_C2754	cysM	377.991	329.976	339.575	267.318	235.897	178.964	-0.618595	0.106106	cysteine synthase B
UTI89_RS12575	UTI89_C2575	hxpA	659.718	844.975	948.094	608.018	562.061	427.303	-0.618459	0.130007	hexitol phosphatase HpxA
UTI89_RS24960	UTI89_C5145	osmY	12370.4	13618.6	9817.79	6519.6	6707.42	10105.5	-0.617863	0.159967	molecular chaperone OsmY
UTI89_RS13605	UTI89_C2784	eutQ	36.2094	44.7825	55.2375	31.4492	21.664	35.1896	-0.616521	0.291596	ethanolamine utilization acetate kinase EutQ
UTI89_RS02630	UTI89_C0548		16.78	32.9976	29.8826	13.1038	14.4427	24.13	-0.615709	0.423153	DUF2877 domain-containing protein
UTI89_RS18655	UTI89_C3851	slyD	4206.47	3848.94	2999.13	3277.71	2438.4	1513.15	-0.612608	0.272222	peptidylprolyl isomerase
UTI89_RS17710	UTI89_C3639	hpf	1662.1	2226.16	1677.95	1299.03	1128.94	1211.53	-0.612425	0.0713861	ribosome hibernation promoting factor
UTI89_RS01140	UTI89_C0235		57.4051	76.6016	47.0877	42.8059	40.9209	34.1842	-0.611318	0.246897	tRNA-Asp
UTI89_RS09610	UTI89_C1978	mipA	1377.72	1183.2	784.192	1131.3	594.557	463.498	-0.610958	0.371086	scaffolding protein MipA
UTI89_RS12095	UTI89_C2474	ccmF	180.164	212.128	304.259	174.718	144.427	136.737	-0.610832	0.194337	cytochrome c-type biogenesis heme lyase CcmF
UTI89_RS02670	UTI89_C0556		72.4188	48.3179	85.1201	52.4154	44.5316	38.2059	-0.610721	0.266604	metal-dependent hydrolase
UTI89_RS06880	UTI89_C1427		86.5493	109.599	88.7423	48.0474	58.9742	79.428	-0.610694	0.212335	tRNA-Tyr
UTI89_RS12105	UTI89_C2476	ccmD	53.8725	35.3546	30.7881	34.9436	26.4782	17.0921	-0.610184	0.381887	heme exporter protein CcmD
UTI89_RS04580	UTI89_C0954		19.4294	14.1418	38.0324	8.7359	15.6462	23.1246	-0.610129	0.519594	hypothetical protein
UTI89_RS16055	UTI89_C3297	zapA	5612.46	8697.23	6102.39	3982.7	4507.32	4883.31	-0.609996	0.129448	cell division protein ZapA
UTI89_RS10525	UTI89_C2163		515.763	503.214	574.108	329.343	357.456	357.929	-0.609529	0.0365205	phosphohydrolase
UTI89_RS10755	UTI89_C2208	clbP	1770.73	1911.5	1852.72	1277.19	1082	1269.84	-0.608569	0.0302812	precolibactin peptidase ClbP
UTI89_RS29175			75.9514	74.2446	83.3091	51.5418	50.5493	51.2763	-0.607275	0.139718	ash family protein
UTI89_RS03570	UTI89_C0741		261.414	201.521	201.028	139.774	139.612	156.845	-0.607098	0.0999496	tRNA-Val
UTI89_RS08390	UTI89_C1735		257.882	233.34	189.256	200.926	139.612	105.569	-0.606812	0.240919	hypothetical protein
UTI89_RS15710	UTI89_C3226		49.4567	51.8534	42.5601	24.4605	28.8853	41.2221	-0.605316	0.27808	prepilin peptidase-dependent protein
UTI89_RS16370	UTI89_C3363		831.933	533.854	566.864	650.824	274.411	344.858	-0.604664	0.355862	capsule polysaccharide export inner-membrane protein KpsE
UTI89_RS14120	UTI89_C2894	rseA	9089.44	10612.3	10648.2	6758.96	7221.33	5984.25	-0.604259	0.0417482	anti-sigma-E factor RseA
UTI89_RS09445	UTI89_C1946		207.542	245.125	414.734	140.648	157.666	272.468	-0.604255	0.360782	TVP38/TMEM64 family protein
UTI89_RS13245	UTI89_C2709		874.324	1260.98	595.841	532.89	539.193	724.906	-0.603278	0.277965	YfdY family protein
UTI89_RS03795	UTI89_C0786		4032.49	4045.74	3044.4	2083.51	2442.01	2798.08	-0.602889	0.102715	Bax inhibitor-1/YccA family protein
UTI89_RS15595	UTI89_C3204		194.294	197.986	227.289	131.912	133.595	142.769	-0.602311	0.0716835	type VI secretion protein VasK
UTI89_RS06390	UTI89_C1323		42.3915	37.7116	34.4103	20.9662	19.2569	35.1896	-0.599986	0.334073	phage minor tail protein G
UTI89_RS20640	UTI89_C4266	yieF	854.012	1022.93	1456.1	693.63	720.93	785.231	-0.599621	0.165562	class I chromate reductase YieF
UTI89_RS09440	UTI89_C1945	xthA	1035.94	410.113	652.89	660.434	355.049	369.994	-0.599129	0.403849	exodeoxyribonuclease III
UTI89_RS04645	UTI89_C0966		318.819	355.903	512.532	208.788	239.508	335.81	-0.599088	0.238579	tyrosine-type recombinase/integrase
UTI89_RS15970	UTI89_C3277	recJ	1010.33	888.579	1100.22	725.079	791.94	467.519	-0.596253	0.178403	single-stranded-DNA-specific exonuclease RecJ
UTI89_RS17900	UTI89_C3680	mreC	852.246	663.488	1013.29	730.321	615.017	327.766	-0.596203	0.318962	rod shape-determining protein MreC
UTI89_RS22495	UTI89_C4652		2326.23	1931.54	1765.79	1322.61	982.101	1683.07	-0.594804	0.185654	Na+/H+ antiporter
UTI89_RS09895	UTI89_C2037		4423.73	4518.32	4191.71	1933.25	2573.2	4202.65	-0.592713	0.274654	DUF1480 family protein
UTI89_RS14275	UTI89_C2928	bamD	4791.12	4398.11	4451.6	3764.3	2953.53	2331.56	-0.591952	0.132542	outer membrane protein assembly factor BamD
UTI89_RS06360	UTI89_C1317		66.2367	88.3865	87.8367	63.772	39.7173	56.3034	-0.591177	0.242123	minor capsid protein E
UTI89_RS18215	UTI89_C3746	secY	18286.6	23235	18780.8	13547.6	15853.2	10632.3	-0.591024	0.129306	preprotein translocase subunit SecY
UTI89_RS02235	UTI89_C0469	ppiD	5048.12	4224.87	3718.12	4195.85	2762.16	1683.07	-0.588146	0.34168	peptidylprolyl isomerase
UTI89_RS12110	UTI89_C2477	ccmC	239.335	168.524	194.69	168.603	107.116	124.672	-0.587652	0.208483	heme exporter protein CcmC
UTI89_RS11745	UTI89_C2402	yehX	115.693	64.8167	140.358	90.8533	75.824	47.2546	-0.587496	0.386074	glycine betaine ABC transporter ATP binding protein YehX
UTI89_RS10195	UTI89_C2097	otsA	2786.36	1897.36	3012.71	1877.34	1511.67	1734.35	-0.587161	0.158366	alpha,alpha-trehalose-phosphate synthase
UTI89_RS18975	UTI89_C3917	malQ	564.337	591.6	566.864	368.655	411.616	366.978	-0.587091	0.0399301	4-alpha-glucanotransferase
UTI89_RS19995	UTI89_C4133	selA	781.593	740.089	872.029	573.075	475.404	546.947	-0.584882	0.0593618	L-seryl-tRNA(Sec) selenium transferase
UTI89_RS11085	UTI89_C2270		108.628	93.1004	683.678	149.384	108.32	332.793	-0.584756	0.673839	patatin-like phospholipase family protein
UTI89_RS24680	UTI89_C5088		94.4977	101.35	90.5533	59.4041	67.3991	64.3467	-0.584374	0.13897	HNH endonuclease
UTI89_RS13845	UTI89_C2834	yfgM	716.239	630.49	805.925	688.389	487.44	261.409	-0.582534	0.357651	ancillary SecYEG translocon subunit YfgM
UTI89_RS22800	UTI89_C4710	adiY	623.508	354.724	2106.27	489.21	256.357	1315.09	-0.581983	0.66336	DNA-binding transcriptional activator AdiY
UTI89_RS11780	UTI89_C2410		601.429	590.422	637.496	243.732	434.484	544.937	-0.581652	0.29327	DedA family protein
UTI89_RS15255	UTI89_C3130		414.2	437.218	558.714	347.689	241.915	351.896	-0.581603	0.171537	FAD-dependent oxidoreductase
UTI89_RS10120	UTI89_C2082	flhA	175.748	205.057	258.077	125.797	146.834	154.834	-0.5812	0.160382	flagellar biosynthesis protein FlhA
UTI89_RS10080	UTI89_C2074	cmoA	2436.63	1702.91	2380.65	1724.47	1361.22	1273.86	-0.580758	0.154387	carboxy-S-adenosyl-L-methionine synthase CmoA
UTI89_RS05865	UTI89_C1215	plsX	1787.51	1543.82	1275.9	1499.95	1036.26	543.931	-0.580677	0.385667	phosphate acyltransferase PlsX
UTI89_RS04740	UTI89_C0986	lpxK	334.716	289.908	320.559	218.397	220.251	194.046	-0.580206	0.0694063	tetraacyldisaccharide 4'-kinase
UTI89_RS11275	UTI89_C2308	wzx	1421.88	1660.49	2094.5	1218.66	1201.15	1043.62	-0.579918	0.119871	O18 family O-antigen flippase
UTI89_RS22680	UTI89_C4687	phnP	219.023	206.235	204.651	118.808	122.763	179.97	-0.579483	0.169842	phosphonate metabolism protein PhnP
UTI89_RS18425	UTI89_C3798		2331.53	1860.83	1113.81	1706.99	1015.8	827.459	-0.579447	0.389311	tRNA-Tyr
UTI89_RS01045	UTI89_C0213	metQ	1387.44	1791.3	3568.71	2177.86	1218	1123.05	-0.578227	0.449675	methionine ABC transporter substrate-binding lipoprotein MetQ
UTI89_RS13480	UTI89_C2757	cysT	37.9757	25.9267	29.8826	13.1038	27.6818	23.1246	-0.577678	0.407022	sulfate/thiosulfate ABC transporter permease CysT
UTI89_RS21765	UTI89_C4497	cpxP	1370.66	2143.67	1307.59	442.036	1796.91	993.353	-0.577396	0.507564	cell-envelope stress modulator CpxP
UTI89_RS07355	UTI89_C1534	yciV	1115.43	862.652	814.98	699.745	622.238	550.969	-0.576529	0.121587	5'-3' exoribonuclease
UTI89_RS24520	UTI89_C5056		160.734	196.807	187.445	103.084	134.798	128.693	-0.573808	0.13843	YbdD/YjiX family protein
UTI89_RS13535	UTI89_C2770	eutR	503.399	227.448	307.881	252.467	238.304	208.122	-0.573034	0.319349	HTH-type transcriptional regulator EutR
UTI89_RS04555	UTI89_C0948		139.539	189.736	178.39	95.2213	107.116	138.748	-0.572774	0.198286	plasmid segregation protein ParM
UTI89_RS06730	UTI89_C1396		191.645	103.707	130.397	102.21	103.506	81.4389	-0.571874	0.279562	hypothetical protein
UTI89_RS17875	UTI89_C3675	tldD	2600.89	2712.88	2315.45	1563.73	1644.06	1926.38	-0.571343	0.0645249	metalloprotease TldD
UTI89_RS11095	UTI89_C2272		220.789	192.093	1016.01	262.95	160.073	538.904	-0.57101	0.646225	hypothetical protein
UTI89_RS10000	UTI89_C2058	pyk	3547.64	4994.42	7964.17	4678.95	2711.61	3720.05	-0.570984	0.368352	pyruvate kinase
UTI89_RS02295	UTI89_C0481		6081.41	6951.89	5500.21	2946.62	3832.12	5697.7	-0.570928	0.258174	YbaY family lipoprotein
UTI89_RS20995	UTI89_C4344	rffG	369.159	298.157	385.757	269.066	273.207	167.905	-0.569544	0.221122	dTDP-glucose 4,6-dehydratase
UTI89_RS16655	UTI89_C3418	hybA	1607.34	1717.05	1417.16	1763.78	716.116	713.847	-0.569529	0.409814	hydrogenase 2 operon protein HybA
UTI89_RS03860	UTI89_C0802	dinG	803.672	717.698	671	483.095	605.389	390.102	-0.569194	0.155576	ATP-dependent DNA helicase DinG
UTI89_RS24965	UTI89_C5146		796.607	800.192	565.053	493.578	408.005	554.991	-0.568791	0.16804	DUF1328 domain-containing protein
UTI89_RS03155	UTI89_C0657	ybeY	2350.96	1983.39	2196.82	1296.41	1490	1619.73	-0.568137	0.0698609	rRNA maturation RNase YbeY
UTI89_RS17800	UTI89_C3658	sspA	6037.25	6489.92	6395.78	4141.69	4790.15	3832.65	-0.568074	0.0544117	stringent starvation protein A
UTI89_RS03365	UTI89_C0699	kdbD	459.241	420.72	528.832	272.56	324.96	353.907	-0.567672	0.112321	two-component system sensor histidine kinase KdbD
UTI89_RS19305	UTI89_C3983		503.399	559.781	527.02	330.217	329.774	413.227	-0.566736	0.0860898	lysoplasmalogenase
UTI89_RS21370	UTI89_C4422	ubiB	1995.05	1658.13	1621.81	1610.03	1151.8	800.313	-0.566222	0.275608	ubiquinone biosynthesis regulatory protein kinase UbiB
UTI89_RS03370	UTI89_C0700	kdpC	69.7693	62.4598	72.4427	29.702	46.9387	62.3359	-0.565459	0.334552	K(+)-transporting ATPase subunit C
UTI89_RS22955	UTI89_C4742		545.79	465.502	340.481	490.957	273.207	148.802	-0.56516	0.468749	DUF4156 domain-containing protein
UTI89_RS01000	UTI89_C0204	rof	1745.12	1648.7	1452.48	1164.5	1009.78	1100.93	-0.56497	0.0591455	Rho-binding antiterminator
UTI89_RS20235	UTI89_C4186	pyrE	146.604	97.8144	76.9703	76.8759	86.656	54.2926	-0.564489	0.34511	orotate phosphoribosyltransferase
UTI89_RS22745	UTI89_C4700	phnC	25.6115	18.8558	28.9771	13.1038	19.2569	18.0975	-0.56379	0.414975	phosphonate ABC transporter ATP-binding protein
UTI89_RS13785	UTI89_C2822		1081.87	1550.89	1851.82	644.709	627.053	1763.5	-0.563035	0.489023	DUF2633 family protein
UTI89_RS24695	UTI89_C5091	yfdR	19.4294	17.6773	23.5439	14.851	13.2391	13.0704	-0.561142	0.432827	5'-deoxynucleotidase
UTI89_RS10335	UTI89_C2124		1052.72	1777.16	10268.7	1232.64	2423.96	5225.16	-0.560545	0.710336	flagellin FliC
UTI89_RS22140	UTI89_C4577	metH	2706.87	2569.1	1989.46	1893.94	1547.77	1493.05	-0.557821	0.132283	methionine synthase
UTI89_RS10085	UTI89_C2075	cmoB	2382.75	1344.65	1829.18	2006.64	1033.85	733.955	-0.557775	0.451186	tRNA 5-methoxyuridine(34)/uridine 5-oxyacetic acid(34) synthase CmoB
UTI89_RS18520	UTI89_C3822	hemE	1398.04	1183.2	1313.93	1050.93	830.453	766.128	-0.55682	0.116976	uroporphyrinogen decarboxylase
UTI89_RS00935	UTI89_C0191	rseP	1804.29	1851.4	1939.65	1449.29	1429.82	924.985	-0.556721	0.175145	sigma E protease regulator RseP
UTI89_RS11900	UTI89_C2432		1649.74	1239.77	1182.63	1054.42	820.825	892.811	-0.556697	0.151557	LysR family transcriptional regulator
UTI89_RS06160	UTI89_C1277		51.223	74.2446	42.5601	62.0249	21.664	29.1571	-0.556696	0.491555	host-nuclease inhibitor protein Gam
UTI89_RS22640	UTI89_C4681	alsE	66.2367	37.7116	36.2213	28.8285	19.2569	47.2546	-0.554301	0.472324	D-allulose-6-phosphate 3-epimerase
UTI89_RS04575	UTI89_C0953		87.4324	103.707	172.051	125.797	62.5849	58.3142	-0.554154	0.454459	hypothetical protein
UTI89_RS15915	UTI89_C3267	xanQ	304.689	298.157	230.006	161.614	152.852	252.36	-0.55412	0.261231	xanthine/proton symporter XanQ
UTI89_RS11280	UTI89_C2309	rfbC	649.12	684.701	739.821	582.684	513.918	315.701	-0.553937	0.24984	dTDP-4-dehydrorhamnose 3,5-epimerase
UTI89_RS22270	UTI89_C4604	malE	434.513	292.265	149.413	272.56	115.541	208.122	-0.55362	0.503257	maltose/maltodextrin ABC transporter substrate-binding protein MalE
UTI89_RS03430	UTI89_C0712	nei	835.466	764.838	1016.91	563.465	705.284	515.779	-0.553516	0.153697	endonuclease VIII
UTI89_RS03400	UTI89_C0706	phrB	1138.39	592.779	980.693	784.484	548.821	514.774	-0.553346	0.323627	deoxyribodipyrimidine photo-lyase
UTI89_RS03555	UTI89_C0738	pal	4712.52	5030.96	6119.6	5055.46	3090.73	2665.36	-0.552976	0.290505	peptidoglycan-associated lipoprotein Pal
UTI89_RS03150	UTI89_C0656	corC	6257.16	4983.82	5837.97	4256.13	3546.88	3843.71	-0.552279	0.0831319	CNNM family magnesium/cobalt transport protein CorC
UTI89_RS12530	UTI89_C2564	nuoF	1493.42	1924.47	2530.97	1882.59	1508.06	668.603	-0.551329	0.451016	NADH-quinone oxidoreductase subunit NuoF
UTI89_RS24295	UTI89_C5015	fimF	680.913	472.573	454.578	562.592	389.952	145.786	-0.549773	0.51465	type 1 fimbria minor subunit FimF
UTI89_RS16125	UTI89_C3311		52.9894	94.2789	135.83	79.4967	46.9387	66.3576	-0.549308	0.447629	DNA-binding protein
UTI89_RS10340	UTI89_C2125	fliD	126.291	221.555	858.446	117.935	356.252	350.891	-0.549011	0.668445	flagellar filament capping protein FliD
UTI89_RS21225	UTI89_C4393	metE	475.138	571.566	1314.83	849.129	284.039	480.59	-0.548752	0.554872	5-methyltetrahydropteroyltriglutamate--homocysteine S-methyltransferase
UTI89_RS05730	UTI89_C1188		1924.4	1466.04	1766.7	1319.12	1162.63	1044.63	-0.54848	0.117998	lipoprotein
UTI89_RS21840	UTI89_C4512	zapB	2765.16	3028.71	2294.62	2301.04	1984.66	1244.71	-0.548346	0.273706	septal ring assembly protein ZapB
UTI89_RS03015	UTI89_C0627	cspE	70464.4	79831.8	42190.6	71706	34391.6	25577.8	-0.54776	0.483956	transcription antiterminator/RNA stability regulator CspE
UTI89_RS16920	UTI89_C3471		2686.56	2781.23	2294.62	2144.66	1706.64	1458.86	-0.547488	0.153822	DUF1190 family protein
UTI89_RS20130	UTI89_C4164	rfaD	5162.93	4856.54	4755.86	2613.78	3061.85	4435.9	-0.547223	0.20916	ADP-glyceromanno-heptose 6-epimerase
UTI89_RS10745	UTI89_C2206	clbS	3638.6	4811.76	4318.49	4043.85	2374.62	2326.54	-0.545854	0.282327	colibactin self-protection protein ClbS
UTI89_RS00585	UTI89_C0118	ampD	430.98	519.712	418.356	343.321	280.428	312.685	-0.545818	0.116731	1,6-anhydro-N-acetylmuramyl-L-alanine amidase AmpD
UTI89_RS17095	UTI89_C3506	mug	957.341	910.97	713.56	645.583	542.804	580.126	-0.545208	0.12524	G/U mismatch-specific DNA glycosylase
UTI89_RS15280	UTI89_C3135		43.2746	37.7116	47.0877	21.8397	22.8676	43.233	-0.544712	0.406694	MFS transporter
UTI89_RS02380	UTI89_C0497	dnaX	3270.33	2736.45	3149.45	2395.38	2183.25	1701.17	-0.544081	0.135144	DNA polymerase III subunit gamma/tau
UTI89_RS13630	UTI89_C2789	tkt	2350.08	3015.75	5468.52	2508.08	2273.52	2652.29	-0.543437	0.368216	transketolase
UTI89_RS15240	UTI89_C3127	cysI	183.696	62.4598	83.3091	71.6344	95.0809	60.3251	-0.543176	0.494658	assimilatory sulfite reductase (NADPH) hemoprotein subunit
UTI89_RS13560	UTI89_C2775	eutA	63.5872	71.8877	110.475	41.9323	54.16	73.3955	-0.54091	0.383251	ethanolamine ammonia-lyase reactivating factor EutA
UTI89_RS08225	UTI89_C1701	osmC	2042.74	2395.86	2788.14	1692.14	1418.99	1856	-0.540735	0.147841	peroxiredoxin OsmC
UTI89_RS24905	UTI89_C5133		139.539	150.846	154.846	62.0249	113.134	131.71	-0.540438	0.341402	host specificity protein J
UTI89_RS14325	UTI89_C2939	rplS	800.139	714.163	656.512	703.24	537.989	251.354	-0.540148	0.423153	50S ribosomal protein L19
UTI89_RS00145	#N/A	ispH	808.971	672.916	985.22	544.246	808.789	345.864	-0.539215	0.385643	4-hydroxy-3-methylbut-2-enyl diphosphate reductase
UTI89_RS23955	UTI89_C4945	cdiI	2824.33	2972.14	2481.16	2236.39	1393.72	2065.13	-0.539076	0.204906	toxin-immunity protein system imunity protein CdiI
UTI89_RS22855	UTI89_C4720		129.824	122.563	122.247	82.1174	72.2133	103.558	-0.536838	0.201787	(4Fe-4S)-binding protein
UTI89_RS07210	UTI89_C1501		6.18209	24.7482	16.2996	6.98872	14.4427	11.0596	-0.536731	0.614516	head decoration protein
UTI89_RS03865	UTI89_C0803	ybiB	1073.03	1516.71	1297.63	760.023	713.709	1206.5	-0.536048	0.286961	DNA-binding protein YbiB
UTI89_RS14620	UTI89_C2998		7.9484	11.7849	21.7328	4.36795	18.0533	7.03793	-0.534003	0.650404	phage N-6-adenine-methyltransferase
UTI89_RS08890	UTI89_C1833	slyA	2813.73	2751.77	2417.77	1963.83	1770.43	1779.59	-0.533747	0.0656709	transcriptional regulator SlyA
UTI89_RS03575	UTI89_C0742		568.752	514.998	517.06	249.847	322.553	533.877	-0.533462	0.341972	tRNA-Lys
UTI89_RS03425	UTI89_C0711	pxpA	1126.91	1227.98	1490.51	831.657	888.224	938.055	-0.533019	0.113333	5-oxoprolinase subunit PxpA
UTI89_RS21005	UTI89_C4346	rffC	210.191	193.272	300.637	145.016	162.48	179.97	-0.532585	0.241083	dTDP-4-amino-4,6-dideoxy-D-galactose acyltransferase
UTI89_RS13730	UTI89_C2810	bepA	1955.31	1778.34	2636.01	1822.31	1459.91	1124.06	-0.531637	0.270915	beta-barrel assembly-enhancing protease
UTI89_RS26560			94.4977	119.027	94.1755	66.3928	68.6027	77.4172	-0.53121	0.213051	Hok/Gef family protein
UTI89_RS21010	UTI89_C4347	rffA	382.407	375.937	427.412	297.894	273.207	250.349	-0.529417	0.104817	dTDP-4-amino-4,6-dideoxygalactose transaminase
UTI89_RS16330	UTI89_C3353		92.7314	77.7801	84.2146	76.0023	43.328	56.3034	-0.529243	0.308639	oxidative damage protection protein
UTI89_RS01175	UTI89_C0242	tssH	111.278	122.563	198.312	68.14	104.709	127.688	-0.527371	0.403714	type VI secretion system ATPase TssH
UTI89_RS09280	UTI89_C1910	rpmI	31376.8	32791.4	29407.2	20801	22020.3	22166.4	-0.52596	0.0480895	50S ribosomal protein L35
UTI89_RS28945			45.9241	62.4598	41.6545	23.5869	38.5138	42.2276	-0.525802	0.40069	type I toxin-antitoxin system toxin Ldr family protein
UTI89_RS03560	UTI89_C0739	cpoB	2804.02	3170.13	3516.19	2668.82	2202.51	1720.27	-0.525713	0.202309	cell division protein CpoB
UTI89_RS06295	UTI89_C1303	rrrD	34.4431	68.3522	37.1269	27.0813	39.7173	30.1625	-0.525289	0.447651	lysozyme RrrD
UTI89_RS04775	UTI89_C0994	mukF	1006.8	771.908	932.699	791.472	670.381	422.276	-0.525228	0.303482	chromosome partition protein MukF
UTI89_RS24630	UTI89_C5077		98.0303	81.3156	71.5371	39.3115	68.6027	67.363	-0.52513	0.349513	tRNA-Leu
UTI89_RS28645		kil	40.6252	67.1737	29.8826	44.5531	21.664	28.1517	-0.52442	0.50218	host cell division inhibitory peptide Kil
UTI89_RS04005	UTI89_C0831	iaaA	242.868	284.015	271.66	158.12	190.162	207.116	-0.524412	0.155899	beta-aspartyl-peptidase
UTI89_RS23740	UTI89_C4900		372.692	358.26	297.921	287.411	246.729	180.975	-0.523919	0.23716	hypothetical protein
UTI89_RS15335	UTI89_C3148	eno	12800.5	18539.9	26986.7	14929.6	12149.9	13498.7	-0.523445	0.339326	phosphopyruvate hydratase
UTI89_RS14910	UTI89_C3058	alaS	9401.2	7971.28	8342.68	9214.62	5680.78	2995.14	-0.523379	0.466303	alanine--tRNA ligase
UTI89_RS02525	UTI89_C0527	cnoX	2100.14	1763.02	2583.49	1029.96	1609.15	1847.96	-0.523141	0.312309	chaperedoxin
UTI89_RS15720	UTI89_C3229	thyA	1439.54	1329.33	1552.08	1361.05	1062.74	584.148	-0.522473	0.376098	thymidylate synthase
UTI89_RS05140	UTI89_C1068		675.614	848.51	613.046	186.948	866.56	435.346	-0.522453	0.569696	general stress protein
UTI89_RS08210	UTI89_C1697	maeA	5284.81	4135.31	5290.13	4081.41	3377.18	2791.04	-0.521257	0.195818	malate dehydrogenase
UTI89_RS06735	UTI89_C1397	ychF	2891.45	1920.93	1698.78	2142.92	1390.11	1003.41	-0.521229	0.412044	redox-regulated ATPase YchF
UTI89_RS06760	UTI89_C1402	ispE	2554.97	2041.14	2308.2	1752.42	1428.62	1633.8	-0.519929	0.117169	4-(cytidine 5'-diphospho)-2-C-methyl-D-erythritol kinase
UTI89_RS23745	UTI89_C4901		112.161	110.778	101.42	83.8646	83.0453	59.3197	-0.51978	0.240919	hypothetical protein
UTI89_RS18695	UTI89_C3859		670.315	611.634	698.166	546.867	457.351	377.032	-0.519357	0.170668	OsmC family protein
UTI89_RS14375	UTI89_C2951	bamE	1676.23	2108.31	1602.79	1386.39	1218	1153.21	-0.519289	0.141717	outer membrane protein assembly factor BamE
UTI89_RS06140	UTI89_C1273		22.9621	24.7482	27.166	25.3341	12.0356	14.0759	-0.519079	0.489023	DUF1382 family protein
UTI89_RS15260	UTI89_C3131		74.1851	73.0661	106.853	72.5079	33.6996	70.3793	-0.518843	0.42955	ferredoxin family protein
UTI89_RS07250	UTI89_C1509		20.3126	21.2128	32.5992	15.7246	9.62845	26.1409	-0.518566	0.538083	phage tail assembly protein T
UTI89_RS07955	UTI89_C1646		1066.85	1568.57	809.547	1163.62	688.434	551.974	-0.518237	0.445554	YdcH family protein
UTI89_RS00965	UTI89_C0197	lpxB	864.61	876.794	1215.23	785.357	710.098	569.067	-0.518227	0.226333	lipid-A-disaccharide synthase
UTI89_RS18980	UTI89_C3918	malP	1250.55	1533.21	1409.92	1065.78	712.505	1150.2	-0.517368	0.239502	maltodextrin phosphorylase
UTI89_RS11820	UTI89_C2417	sanA	238.452	344.118	345.914	221.018	155.259	271.463	-0.51715	0.323686	outer membrane permeability protein SanA
UTI89_RS15540	UTI89_C3192	tssK	21.1957	23.5697	28.0715	12.2303	16.8498	22.1192	-0.51688	0.471587	type VI secretion system baseplate subunit TssK
UTI89_RS06805	UTI89_C1411	chaA	767.463	636.383	631.157	530.269	491.051	401.162	-0.516736	0.158563	sodium-potassium/proton antiporter ChaA
UTI89_RS11420	UTI89_C2340	asmA	1555.24	1231.52	1275.9	1242.24	897.853	699.771	-0.516368	0.286961	outer membrane assembly protein AsmA
UTI89_RS02365	UTI89_C0494	priC	425.681	537.39	536.981	338.079	358.66	351.896	-0.516252	0.127534	primosomal replication protein N''
UTI89_RS27115		ibsC	180.164	161.453	138.547	94.3477	172.108	70.3793	-0.516192	0.432827	type I toxin-antitoxin system Ibs family toxin
UTI89_RS15495	UTI89_C3183	csdA	1723.92	1805.44	1848.19	1237	1408.16	1117.02	-0.515637	0.0958531	cysteine desulfurase CsdA
UTI89_RS06685	UTI89_C1385		37.0926	41.247	47.0877	27.9549	37.3102	23.1246	-0.514385	0.381887	class I SAM-dependent methyltransferase
UTI89_RS09250	UTI89_C1904	btuC	405.369	300.514	314.22	269.066	197.383	247.333	-0.514268	0.218811	vitamin B12 ABC transporter permease BtuC
UTI89_RS24425	UTI89_C5038	iadA	584.649	470.216	513.437	389.621	359.863	348.88	-0.514164	0.118652	beta-aspartyl-peptidase
UTI89_RS04610	UTI89_C0960		13.2473	7.07092	15.3941	16.5982	7.22133	1.00542	-0.514104	0.715868	DUF4754 family protein
UTI89_RS04805	UTI89_C1000	aspC	7355.81	7296.01	8615.25	8236.2	4376.13	3687.87	-0.513313	0.39962	aspartate transaminase
UTI89_RS15725	UTI89_C3230	lgt	1070.39	1178.49	1198.93	852.624	844.896	719.879	-0.51215	0.0963171	prolipoprotein diacylglyceryl transferase
UTI89_RS19635	UTI89_C4057	pdeH	12.3642	16.4988	72.4427	15.7246	20.4604	35.1896	-0.511618	0.687967	cyclic-guanylate-specific phosphodiesterase
UTI89_RS01590	UTI89_C0327		306.455	370.045	543.32	304.009	246.729	304.642	-0.511535	0.305726	pyridine nucleotide-disulfide oxidoreductase
UTI89_RS21050	UTI89_C4356		149.253	183.844	182.012	76.0023	138.409	147.796	-0.510864	0.358479	tRNA-Leu
UTI89_RS13875	UTI89_C2841	pbpC	334.716	347.653	480.838	200.926	293.668	322.739	-0.510746	0.305011	peptidoglycan glycosyltransferase PbpC
UTI89_RS07265	UTI89_C1513		21.1957	16.4988	10.8664	6.11513	14.4427	14.0759	-0.510306	0.585285	phage minor tail protein L
UTI89_RS07255	UTI89_C1510		36.2094	35.3546	32.5992	20.0926	24.0711	29.1571	-0.510226	0.391495	phage tail tape measure protein
UTI89_RS15920	UTI89_C3268	guaD	375.341	378.294	277.999	278.675	209.419	235.268	-0.509859	0.221989	guanine deaminase
UTI89_RS21070	UTI89_C4361	hemY	1303.54	1257.44	1413.54	1257.1	913.499	620.343	-0.509767	0.330843	protoheme IX biogenesis protein HemY
UTI89_RS05935	UTI89_C1232		887.572	934.54	1079.4	856.118	558.45	623.359	-0.5089	0.229163	YcfL family protein
UTI89_RS10270	UTI89_C2112		768.346	588.065	405.679	594.915	361.067	282.522	-0.507904	0.449159	tRNA-Gly
UTI89_RS07120	UTI89_C1481		159.851	133.169	134.019	77.7495	114.338	109.591	-0.506732	0.264229	site-specific DNA-methyltransferase
UTI89_RS18930	UTI89_C3908		1714.21	1298.69	1357.39	1126.93	1088.01	862.649	-0.506142	0.188535	RNA-binding transcriptional accessory protein
UTI89_RS18605	UTI89_C3841	tuf	13995.4	14929.1	13899.9	11903.5	10925.9	7338.55	-0.505401	0.235083	elongation factor Tu
UTI89_RS06590	UTI89_C1365		839.881	712.984	625.724	725.079	370.695	438.362	-0.504848	0.364295	YcgL domain-containing protein
UTI89_RS00085	#N/A	mokC	2335.95	2871.97	1829.18	1313.01	2133.9	1516.17	-0.503904	0.320584	type I toxin-antitoxin system toxin MokC
UTI89_RS08715	UTI89_C1797	rstB	819.569	573.923	766.081	435.921	699.266	391.108	-0.502254	0.350052	two-component system sensor histidine kinase RstB
UTI89_RS12695	UTI89_C2601	accD	3206.74	2477.18	2281.94	2677.55	1784.87	1164.27	-0.501416	0.416626	acetyl-CoA carboxylase, carboxyltransferase subunit beta
UTI89_RS22830	UTI89_C4715	fumB	532.543	799.014	929.983	793.219	317.739	486.622	-0.500267	0.47712	class I fumarate hydratase
UTI89_RS01870	UTI89_C0385	tauB	15.0137	20.0343	18.1107	15.7246	16.8498	5.02709	-0.499044	0.587899	taurine ABC transporter ATP-binding subunit
UTI89_RS17585	UTI89_C3610	ftsH	8988.76	6385.04	7041.43	5713.28	6201.92	3948.28	-0.498846	0.284594	ATP-dependent zinc metalloprotease FtsH
UTI89_RS08810	UTI89_C1817	rsxA	467.19	452.539	671.906	418.449	355.049	352.902	-0.498808	0.245653	electron transport complex subunit RsxA
UTI89_RS07300	UTI89_C1522		338.249	261.624	239.966	189.569	145.63	259.398	-0.497286	0.34511	class I SAM-dependent methyltransferase
UTI89_RS03070	UTI89_C0637	mrdA	714.473	677.63	706.316	604.524	547.618	335.81	-0.495946	0.304726	peptidoglycan DD-transpeptidase MrdA
UTI89_RS02420	UTI89_C0506		1972.97	1277.48	1169.95	974.052	885.817	1276.88	-0.494966	0.340318	Kef family K(+) transporter
UTI89_RS06620	UTI89_C1371	dsbB	355.912	271.052	248.116	269.939	220.251	130.704	-0.494813	0.402269	disulfide bond formation protein DsbB
UTI89_RS23760	UTI89_C4905		2732.48	2276.84	2056.47	2598.93	1202.35	1212.53	-0.494627	0.448696	fimbrial biogenesis outer membrane usher protein
UTI89_RS12600	UTI89_C2581	pta	4924.48	5718.02	12319.8	8258.04	4136.62	3906.05	-0.49429	0.553495	phosphate acetyltransferase
UTI89_RS22710	UTI89_C4693	phnJ	20.3126	17.6773	19.0162	5.24154	16.8498	19.1029	-0.493493	0.595205	alpha-D-ribose 1-methylphosphonate 5-phosphate C-P-lyase PhnJ
UTI89_RS18960	UTI89_C3914	gntX	767.463	791.943	756.12	422.817	563.264	659.554	-0.493199	0.226009	DNA utilization protein GntX
UTI89_RS05930	UTI89_C1231	hinT	1194.03	1204.41	1330.23	1056.17	772.683	819.416	-0.493059	0.174686	purine nucleoside phosphoramidase
UTI89_RS08805	UTI89_C1816		2328	2195.52	3232.75	1876.47	1745.16	1890.19	-0.492915	0.209961	DUF2569 domain-containing protein
UTI89_RS07720	UTI89_C1602	ynaI	1678	1011.14	1419.88	1073.64	842.489	1006.42	-0.491674	0.285108	low conductance mechanosensitive channel YnaI
UTI89_RS09435	UTI89_C1943	astC	438.929	226.269	99.6087	172.097	139.612	232.252	-0.491523	0.59701	succinylornithine/acetylornithine transaminase
UTI89_RS12885	UTI89_C2639		1632.96	1557.96	1474.21	1403.86	1057.93	856.616	-0.491097	0.255842	Arc family DNA-binding protein
UTI89_RS09200	UTI89_C1895	ppsA	12366.8	9358.36	10444.4	14394.1	4689.05	3804.5	-0.49107	0.592262	phosphoenolpyruvate synthase
UTI89_RS03190	UTI89_C0664		590.831	434.861	432.845	288.285	305.703	444.395	-0.490655	0.310087	tRNA-Gln
UTI89_RS07115	UTI89_C1480		272.012	296.979	307.881	195.684	194.976	233.257	-0.490546	0.160382	hypothetical protein
UTI89_RS05615	UTI89_C1165	csgA	82.1335	109.599	115.003	80.3703	63.7885	73.3955	-0.490149	0.297488	curlin major subunit CsgA
UTI89_RS18190	UTI89_C3740	rpoA	14922.7	17566.5	17788.3	14928.8	13701.3	7172.65	-0.489837	0.389286	DNA-directed RNA polymerase subunit alpha
UTI89_RS14330	UTI89_C2940	trmD	6670.48	6366.18	5200.48	6384.19	4727.57	1877.12	-0.489562	0.536087	tRNA (guanosine(37)-N1)-methyltransferase TrmD
UTI89_RS18950	UTI89_C3912	rpnA	325.001	414.827	339.575	253.341	270.8	244.317	-0.489362	0.169462	recombination-promoting nuclease RpnA
UTI89_RS22585	UTI89_C4672		253.466	311.12	468.161	196.558	287.65	252.36	-0.489307	0.379836	ABC transporter permease
UTI89_RS24970	UTI89_C5147		1546.41	1548.53	3202.87	1912.29	1350.39	1223.59	-0.489307	0.465025	patatin family protein
UTI89_RS11795		yohP	861.96	761.302	650.173	453.393	450.13	715.858	-0.489299	0.313385	protein YohP
UTI89_RS00790	UTI89_C0159	dksA	4492.61	4867.15	3175.71	3924.16	2946.3	2060.1	-0.489051	0.385667	RNA polymerase-binding protein DksA
UTI89_RS06575	UTI89_C1361	minC	3159.05	3024	3028.1	2649.6	1774.04	2138.52	-0.488924	0.199053	septum site-determining protein MinC
UTI89_RS07125	UTI89_C1482		12.3642	15.3203	25.3549	9.60949	15.6462	13.0704	-0.488836	0.576983	tRNA-Ile
UTI89_RS20990	UTI89_C4343	wecC	762.164	578.637	865.69	687.515	601.778	284.533	-0.487718	0.467574	UDP-N-acetyl-D-mannosamine dehydrogenase
UTI89_RS22590	UTI89_C4673		274.662	378.294	703.6	293.526	361.067	313.69	-0.487224	0.470945	ABC transporter permease
UTI89_RS04600	UTI89_C0959		52.9894	63.6383	66.1039	74.2551	37.3102	18.0975	-0.486981	0.585254	hypothetical protein
UTI89_RS15360	UTI89_C3154		2384.52	2696.38	2574.43	2128.94	2144.74	1191.42	-0.48622	0.33599	GTP pyrophosphokinase
UTI89_RS20740	UTI89_C4287	atpA	7150.03	8247.05	8818.99	6928.44	6219.98	4149.36	-0.485355	0.290948	F0F1 ATP synthase subunit alpha
UTI89_RS14895	UTI89_C3055		442.461	414.827	287.96	313.619	217.844	286.544	-0.483574	0.316992	tRNA-Arg
UTI89_RS06570	UTI89_C1360	minD	6057.57	4609.06	4939.69	5967.49	3001.67	2198.85	-0.482661	0.498836	septum site-determining protein MinD
UTI89_RS29190	UTI89_C1516		193.411	201.521	159.374	124.923	151.648	120.65	-0.481986	0.236385	hypothetical protein
UTI89_RS22720	UTI89_C4695	phnH	13.2473	12.9633	16.2996	8.7359	12.0356	10.0542	-0.481635	0.574468	phosphonate C-P lyase system protein PhnH
UTI89_RS03850	UTI89_C0798	rhlE	800.139	877.972	996.087	723.332	622.238	570.072	-0.480905	0.177945	ATP-dependent RNA helicase RhlE
UTI89_RS12535	UTI89_C2565	nuoE	664.133	872.08	935.416	831.657	687.23	254.371	-0.478862	0.547769	NADH-quinone oxidoreductase subunit NuoE
UTI89_RS11770	UTI89_C2408	pbpG	2205.24	1646.35	1862.68	1529.66	1220.41	1350.28	-0.478766	0.196259	D-alanyl-D-alanine endopeptidase
UTI89_RS00995	UTI89_C0203	tilS	770.112	659.952	615.763	446.404	486.236	535.888	-0.478761	0.169462	tRNA lysidine(34) synthetase TilS
UTI89_RS04325	UTI89_C0899	infA	3033.64	2491.32	2028.4	2066.04	1935.32	1420.66	-0.478291	0.297618	translation initiation factor IF-1
UTI89_RS06695	UTI89_C1387		60.0546	47.1394	80.5925	44.5531	36.1067	54.2926	-0.478168	0.421909	iron ABC transporter permease
UTI89_RS03565	UTI89_C0740		2084.25	1641.63	2091.78	962.696	1104.86	2112.38	-0.47706	0.449675	tRNA-Lys
UTI89_RS09850	UTI89_C2028	kdgR	2169.03	1939.79	1871.74	1650.21	1219.2	1428.7	-0.47624	0.181516	DNA-binding transcriptional regulator KdgR
UTI89_RS12410	UTI89_C2539	arnT	487.502	357.081	482.649	338.079	306.907	309.669	-0.47615	0.214781	lipid IV(A) 4-amino-4-deoxy-L-arabinosyltransferase
UTI89_RS01600	UTI89_C0329		514.88	1388.26	1254.16	986.283	752.222	530.861	-0.475906	0.541224	(Fe-S)-binding protein
UTI89_RS21815	UTI89_C4507	uspD	21524.3	9662.41	8614.34	13813.2	5373.88	9474.05	-0.473684	0.585254	universal stress protein UspD
UTI89_RS03160	UTI89_C0658		5995.75	6442.78	6069.79	3503.97	3970.53	5859.58	-0.473052	0.297618	PhoH family protein
UTI89_RS14720	UTI89_C3017	gabT	438.045	357.081	583.164	377.391	252.747	362.956	-0.472459	0.357971	4-aminobutyrate--2-oxoglutarate transaminase
UTI89_RS05885	UTI89_C1220	acpP	5482.63	4725.73	4638.14	4732.24	3164.15	2807.13	-0.471925	0.317452	acyl carrier protein
UTI89_RS18410	UTI89_C3795	tuf	18170.9	16260.8	13786.7	16362.3	11155.8	7252.08	-0.471707	0.434777	elongation factor Tu
UTI89_RS07360	UTI89_C1535		728.604	701.199	569.581	504.061	518.733	419.259	-0.471437	0.203978	threonylcarbamoyl-AMP synthase
UTI89_RS13610	UTI89_C2785	eutP	33.5599	34.1761	28.9771	24.4605	24.0711	21.1138	-0.471034	0.435797	ethanolamine utilization acetate kinase EutP
UTI89_RS16010	UTI89_C3286		220.789	215.663	224.572	116.187	168.498	193.04	-0.470965	0.310191	ASCH domain-containing protein
UTI89_RS10005	UTI89_C2059	lpxM	896.403	684.701	664.662	613.26	517.529	489.639	-0.470726	0.236917	lauroyl-Kdo(2)-lipid IV(A) myristoyltransferase
UTI89_RS04405	UTI89_C0916		98.9135	84.851	92.3644	57.6569	62.5849	79.428	-0.470444	0.309098	hypothetical protein
UTI89_RS09425	UTI89_C1941	astD	227.854	98.9928	67.0095	53.289	87.8596	143.775	-0.469531	0.63458	succinylglutamate-semialdehyde dehydrogenase
UTI89_RS13685	UTI89_C2801	tmcA	2044.51	1435.4	1707.84	1243.12	1054.31	1449.81	-0.46932	0.267165	tRNA cytosine(34) acetyltransferase TmcA
UTI89_RS07875	UTI89_C1631		15.8968	12.9633	8.1498	14.851	9.62845	2.01084	-0.468553	0.701976	phosphatidate cytidylyltransferase
UTI89_RS23750	UTI89_C4903		258.765	241.59	254.455	207.041	164.887	172.932	-0.468546	0.197368	hypothetical protein
UTI89_RS22850	UTI89_C4719	dcuS	1012.98	847.332	722.616	706.734	675.195	485.617	-0.467925	0.297618	two-component system sensor histidine kinase DcuS
UTI89_RS16085	UTI89_C3303		117.46	135.526	227.289	81.2438	131.188	135.731	-0.467576	0.473261	methylmalonyl-CoA mutase
UTI89_RS12715	UTI89_C2605	pdxB	1038.59	958.109	985.22	822.048	683.62	650.505	-0.467405	0.160016	4-phosphoerythronate dehydrogenase PdxB
UTI89_RS04950	UTI89_C1028	helD	1763.66	1481.36	1363.73	1118.19	1134.95	1080.82	-0.467281	0.159109	DNA helicase IV
UTI89_RS09285	UTI89_C1911	infC	29083.2	28749.2	24451.2	22669.7	20914.2	15935.9	-0.467228	0.228675	translation initiation factor IF-3
UTI89_RS00135	#N/A	lspA	706.525	832.011	977.976	456.887	663.159	703.793	-0.465066	0.319193	signal peptidase II
UTI89_RS25955		ssrA	1.41475e+06	1.46918e+06	836046	1.08832e+06	972428	634186	-0.465038	0.432827	transfer-messenger RNA
UTI89_RS20150	UTI89_C4168		384.173	512.642	535.17	320.607	341.81	375.021	-0.464693	0.240919	glycosyltransferase family 2 protein
UTI89_RS18420	UTI89_C3797		462.774	397.15	239.061	357.298	284.039	154.834	-0.464386	0.52139	tRNA-Gly
UTI89_RS00975	UTI89_C0199	dnaE	3055.72	2716.41	2938.46	2184.85	2277.13	1851.98	-0.464384	0.147186	DNA polymerase III subunit alpha
UTI89_RS11405	UTI89_C2337		1771.61	1533.21	1796.58	1382.89	1175.87	1142.15	-0.462957	0.164104	TerC family protein
UTI89_RS06150	UTI89_C1275		46.8073	54.2104	31.6937	36.6908	36.1067	23.1246	-0.462751	0.48286	YqaJ viral recombinase family protein
UTI89_RS06770	UTI89_C1404	hemA	5214.15	4497.1	4778.5	3774.78	3781.57	2958.95	-0.462613	0.181704	glutamyl-tRNA reductase
UTI89_RS13850	UTI89_C2835	hisS	2911.77	2837.79	2904.95	2750.06	2149.55	1382.45	-0.462115	0.377455	histidine--tRNA ligase
UTI89_RS06155	UTI89_C1276	bet	88.3156	93.1004	76.9703	84.7382	49.3458	52.2817	-0.462047	0.407669	phage recombination protein Bet
UTI89_RS08735	UTI89_C1801	manA	1742.47	1306.94	1553.9	1450.16	989.323	901.86	-0.462043	0.334073	mannose-6-phosphate isomerase
UTI89_RS07230	UTI89_C1505		21.1957	23.5697	20.8273	10.4831	10.832	26.1409	-0.462011	0.592262	phage tail protein
UTI89_RS23095	UTI89_C4770	mutL	2126.64	2289.8	2770.93	1642.35	2109.83	1469.92	-0.461126	0.270786	DNA mismatch repair endonuclease MutL
UTI89_RS06785	UTI89_C1407		357.678	322.905	342.292	228.88	272.004	243.311	-0.460889	0.174008	SirB family protein
UTI89_RS23580	UTI89_C4869	lptG	1295.59	885.043	1160.89	825.542	837.675	766.128	-0.460529	0.238886	LPS export ABC transporter permease LptG
UTI89_RS14170	UTI89_C2903		1329.15	852.046	1018.73	1100.72	782.311	442.384	-0.460494	0.502009	tRNA/rRNA methyltransferase
UTI89_RS13735	UTI89_C2811	arsC	423.915	342.939	531.548	393.115	296.075	254.371	-0.460476	0.360926	arsenate reductase (glutaredoxin)
UTI89_RS00440	UTI89_C0089	cra	2677.73	2883.76	2262.93	2587.57	1896.8	1202.48	-0.460155	0.428634	catabolite repressor/activator
UTI89_RS16185	UTI89_C3323	tkt	7440.59	6115.17	8642.41	7598.48	4435.1	4104.12	-0.459947	0.414975	transketolase
UTI89_RS14905	UTI89_C3057	csrA	3174.95	4426.39	3096.02	2260.85	2473.31	3042.39	-0.459916	0.294482	carbon storage regulator CsrA
UTI89_RS16035	UTI89_C3292	ubiI	726.837	670.559	1111.09	555.603	642.699	626.375	-0.459901	0.334552	FAD-dependent 2-octaprenylphenol hydroxylase
UTI89_RS02945	UTI89_C0610	uspG	10413.3	13881.4	8581.74	7964.52	7100.98	8835.61	-0.459899	0.30508	universal stress protein UspG
UTI89_RS18210	UTI89_C3745	rpmJ	5105.52	6841.11	6051.68	4741.84	4953.84	3408.37	-0.457819	0.28982	50S ribosomal protein L36
UTI89_RS17475	UTI89_C3584		1261.15	2029.35	1218.85	1243.99	1161.43	877.73	-0.457387	0.388175	SCP2 domain-containing protein
UTI89_RS08690	UTI89_C1792		1640.9	1519.07	1620.9	1719.22	950.809	814.389	-0.455949	0.441657	DUF1471 domain-containing protein
UTI89_RS16275	UTI89_C3341	yggT	490.152	333.512	453.672	379.138	309.314	243.311	-0.455461	0.354275	osmotic shock tolerance protein YggT
UTI89_RS13580	UTI89_C2779		35.3262	40.0685	38.9379	24.4605	19.2569	39.2113	-0.455344	0.495938	aldehyde dehydrogenase EutE
UTI89_RS05240	UTI89_C1088		255.232	262.802	295.204	272.56	178.126	141.764	-0.45503	0.401647	GGDEF domain-containing protein
UTI89_RS06810	UTI89_C1413	chaB	476.904	498.5	494.421	415.829	275.614	380.048	-0.454201	0.27222	putative cation transport regulator ChaB
UTI89_RS13635	UTI89_C2790		342.665	329.976	447.334	225.386	293.668	299.615	-0.453991	0.297172	DUF1176 domain-containing protein
UTI89_RS00615	UTI89_C0123		113.927	115.492	147.602	101.336	84.2489	89.4822	-0.453547	0.302683	bacteriocin immunity protein
UTI89_RS10350	UTI89_C2127	fliT	22.9621	37.7116	105.947	29.702	62.5849	30.1625	-0.453115	0.686689	flagella biosynthesis regulatory protein FliT
UTI89_RS06470	UTI89_C1341		442.461	256.91	365.836	328.47	286.446	163.883	-0.452611	0.47712	hypothetical protein
UTI89_RS24690	UTI89_C5090		16.78	16.4988	23.5439	13.1038	16.8498	12.065	-0.451773	0.56581	hypothetical protein
UTI89_RS23700	UTI89_C4895	papA	4383.99	3196.05	2685.81	5376.94	1085.61	1046.64	-0.450955	0.701976	P fimbria major subunit PapA
UTI89_RS24620	UTI89_C5075		13.2473	21.2128	18.1107	8.7359	7.22133	22.1192	-0.45058	0.645981	tRNA-Leu
UTI89_RS13710	UTI89_C2805	dapA	4819.38	4401.65	5101.78	4388.91	3564.93	2530.64	-0.450027	0.33796	4-hydroxy-tetrahydrodipicolinate synthase
UTI89_RS11495	UTI89_C2355		13799.3	15400.5	10211.7	11036.1	7475.28	10365.9	-0.448609	0.347214	YegP family protein
UTI89_RS11540	UTI89_C2363		504.282	357.081	395.718	393.989	268.393	258.392	-0.448499	0.364715	DeoR/GlpR transcriptional regulator
UTI89_RS21810	UTI89_C4506		6447.04	2795.37	2777.27	4675.45	2050.86	2087.25	-0.447537	0.608674	DUF406 domain-containing protein
UTI89_RS03550	UTI89_C0736	tolB	4990.71	4217.8	4804.76	4454.43	3569.75	2255.15	-0.447028	0.403696	Tol-Pal system protein TolB
UTI89_RS04280	UTI89_C0887	clpS	568.752	814.334	896.478	327.596	653.531	691.728	-0.447016	0.4924	ATP-dependent Clp protease adapter ClpS
UTI89_RS10275	UTI89_C2113	pgsA	1382.14	1491.96	1062.19	1103.34	1014.6	769.145	-0.44692	0.316887	CDP-diacylglycerol--glycerol-3-phosphate 3-phosphatidyltransferase
UTI89_RS24625	UTI89_C5076		24.7284	37.7116	32.5992	13.9774	30.0889	26.1409	-0.446634	0.553183	tRNA-Leu
UTI89_RS00555	UTI89_C0112	guaC	1877.59	1270.41	1645.35	995.892	1172.26	1350.28	-0.446565	0.307969	GMP reductase
UTI89_RS05940	UTI89_C1233	lpoB	1305.3	1108.96	1482.36	1134.79	823.232	900.854	-0.446552	0.281221	penicillin-binding protein activator LpoB
UTI89_RS06580	UTI89_C1363		225.205	203.878	218.234	195.684	134.798	143.775	-0.446184	0.302582	hypothetical protein
UTI89_RS22160	UTI89_C4581	pepE	415.966	517.355	624.818	361.666	367.084	415.238	-0.44568	0.28993	dipeptidase PepE
UTI89_RS04975	UTI89_C1033	hspQ	2632.69	3370.47	2106.27	1180.22	2043.64	2730.72	-0.445622	0.50218	heat shock protein HspQ
UTI89_RS04260	UTI89_C0881		5330.73	4557.21	5779.11	2358.69	4646.93	4501.26	-0.44541	0.436908	DUF535 domain-containing protein
UTI89_RS09870	UTI89_C2032	proQ	4311.57	2996.89	3051.65	3513.58	2528.67	1570.46	-0.444517	0.485529	RNA chaperone ProQ
UTI89_RS22040	UTI89_C4554	oxyR	2018.01	1849.04	1740.44	1477.24	1406.96	1236.66	-0.444393	0.16894	DNA-binding transcriptional regulator OxyR
UTI89_RS25110	UTI89_C5175		4078.41	6644.31	5088.19	3257.62	3319.41	5055.24	-0.442687	0.409814	hypothetical protein
UTI89_RS06850	UTI89_C1421		3116.66	5648.48	8653.28	1486.85	4591.56	6738.31	-0.44263	0.676786	nitrate reductase subunit alpha
UTI89_RS13720	UTI89_C2807	bcp	1772.49	1382.36	1280.42	1698.26	817.214	750.042	-0.441301	0.520919	thioredoxin-dependent thiol peroxidase
UTI89_RS15245	UTI89_C3128	cysJ	219.906	84.851	110.475	96.9685	114.338	95.5147	-0.440929	0.544556	NADPH-dependent assimilatory sulfite reductase flavoprotein subunit
UTI89_RS08260	UTI89_C1708		464.54	484.358	734.388	389.621	349.031	501.704	-0.440554	0.393586	insulinase family protein
UTI89_RS12060	UTI89_C2467		19.4294	22.3912	22.6383	13.9774	13.2391	20.1084	-0.440373	0.553364	tRNA-Pro
UTI89_RS21085	UTI89_C4364	hemC	1977.39	2092.99	1948.71	1459.77	1416.59	1559.4	-0.440194	0.126877	hydroxymethylbilane synthase
UTI89_RS18500	UTI89_C3818		419.499	433.683	486.271	338.953	328.571	319.723	-0.440183	0.176743	DUF1481 domain-containing protein
UTI89_RS01075	UTI89_C0220		59.1714	60.1028	70.6316	30.5756	61.3813	49.2655	-0.439339	0.474623	tRNA-Ala
UTI89_RS23570	UTI89_C4866	pepA	2319.17	2235.59	2306.39	1903.55	1541.75	1621.74	-0.437064	0.170668	leucyl aminopeptidase
UTI89_RS00940	UTI89_C0192	bamA	7133.25	8095.02	8945.77	6751.97	6232.01	4873.26	-0.436929	0.268126	outer membrane protein assembly factor BamA
UTI89_RS21855	UTI89_C4516	hslU	9785.37	7172.27	9315.22	4779.41	7452.42	7182.71	-0.436555	0.360926	HslU--HslV peptidase ATPase subunit
UTI89_RS20085	UTI89_C4151	secB	2534.66	2801.26	2454.9	2514.19	1713.86	1528.24	-0.436315	0.347214	protein-export chaperone SecB
UTI89_RS12725	UTI89_C2607		331.183	255.732	203.745	179.086	234.693	171.926	-0.434998	0.393186	MFS transporter
UTI89_RS22580	UTI89_C4671		201.36	228.626	314.22	164.235	194.976	192.035	-0.434629	0.35358	ABC transporter ATP-binding protein
UTI89_RS09340	UTI89_C1923	tcyP	1473.1	1388.26	1473.3	1024.72	1166.25	1017.48	-0.434488	0.153822	cystine/sulfocysteine:cation symporter
UTI89_RS05890	UTI89_C1221	fabF	10638.5	8162.2	9691.92	9371	6700.19	5019.05	-0.433991	0.409814	beta-ketoacyl-ACP synthase II
UTI89_RS18220	UTI89_C3747	rplO	4453.76	5570.7	4196.24	3884.85	4916.53	1734.35	-0.432733	0.555101	50S ribosomal protein L15
UTI89_RS09015	UTI89_C1857		7.9484	12.9633	15.3941	0.87359	6.01778	20.1084	-0.431668	0.786834	tRNA-Val
UTI89_RS17040	UTI89_C3493	bacA	325.885	274.587	330.52	241.984	227.472	221.192	-0.431605	0.226333	undecaprenyl-diphosphate phosphatase
UTI89_RS00925	UTI89_C0189	ispU	1458.97	1321.08	1370.07	1226.52	1018.21	833.491	-0.43089	0.27801	(2E,6E)-farnesyl-diphosphate-specific ditrans,polycis-undecaprenyl-diphosphate synthase
UTI89_RS11760	UTI89_C2406	bglX	1565.84	1160.81	1521.3	1344.45	962.845	845.556	-0.429998	0.376098	beta-glucosidase BglX
UTI89_RS25090	UTI89_C5171	creB	272.895	322.905	403.868	285.664	256.357	200.078	-0.429526	0.368216	two-component system response regulator CreB
UTI89_RS10030	UTI89_C2064	ruvB	1389.2	1021.75	1152.74	1052.68	972.473	622.354	-0.428942	0.40069	Holliday junction branch migration DNA helicase RuvB
UTI89_RS02385	UTI89_C0499		821.335	788.407	803.208	806.323	645.106	340.837	-0.428798	0.492859	YbaB/EbfC family nucleoid-associated protein
UTI89_RS12165	UTI89_C2489	eco	742.734	731.84	749.782	639.468	565.671	447.411	-0.428438	0.268399	serine protease inhibitor ecotin
UTI89_RS22560	UTI89_C4666	nrfG	164.267	163.81	337.764	267.318	95.0809	131.71	-0.428406	0.62861	heme lyase NrfEFG subunit NrfG
UTI89_RS04565	UTI89_C0950		11.481	11.7849	12.6775	13.1038	6.01778	7.03793	-0.42833	0.66336	hypothetical protein
UTI89_RS05470	UTI89_C1133		2334.18	1686.41	2444.03	2477.5	1386.5	941.071	-0.42788	0.555101	SEL1-like repeat protein
UTI89_RS16825	UTI89_C3451	qseC	385.939	325.262	321.464	254.215	250.34	263.42	-0.427721	0.223349	two-component system sensor histidine kinase QseC
UTI89_RS19355	UTI89_C3995	nikC	78.6009	76.6016	237.25	134.533	95.0809	62.3359	-0.427341	0.66336	nickel ABC transporter permease subunit NikC
UTI89_RS00835	UTI89_C0170	hemL	2394.24	1929.18	1728.66	1748.93	1523.7	1228.62	-0.427066	0.329866	glutamate-1-semialdehyde 2,1-aminomutase
UTI89_RS24100	UTI89_C4974		570.519	1484.89	923.644	677.032	500.679	1037.59	-0.426626	0.590701	TetR family transcriptional regulator
UTI89_RS12280	UTI89_C2513		488.385	410.113	415.64	404.472	349.031	224.208	-0.426574	0.407302	bifunctional 3-demethylubiquinone 3-O-methyltransferase/2-octaprenyl-6-hydroxy phenol methylase
UTI89_RS16320	UTI89_C3350	trmB	582	598.671	608.519	450.772	353.845	525.834	-0.426439	0.292536	tRNA (guanosine(46)-N7)-methyltransferase TrmB
UTI89_RS01970	UTI89_C0409	yaiA	981.186	1039.42	1011.48	801.955	800.365	654.527	-0.425961	0.201014	protein YaiA
UTI89_RS22455	UTI89_C4643		893.754	1179.66	1342.91	824.669	813.604	904.876	-0.425658	0.303358	MmcQ/YjbR family DNA-binding protein
UTI89_RS11880	UTI89_C2428	yeiG	1529.63	1489.61	1179.91	1133.92	965.252	1026.53	-0.425499	0.244593	S-formylglutathione hydrolase
UTI89_RS16820	UTI89_C3450	qseB	74.1851	93.1004	64.2929	61.1513	62.5849	48.2601	-0.425065	0.414254	two-component system response regulator QseB
UTI89_RS16040	UTI89_C3293	ubiH	834.582	946.324	866.596	577.443	772.683	623.359	-0.424479	0.25545	2-octaprenyl-6-methoxyphenyl hydroxylase
UTI89_RS03905	UTI89_C0811	ybiO	740.085	543.282	861.162	483.969	465.776	649.5	-0.423767	0.393186	mechanosensitive channel protein
UTI89_RS13345	UTI89_C2729		808.971	1250.37	651.079	622.869	758.24	639.446	-0.423357	0.444057	putative DNA-binding transcriptional regulator
UTI89_RS00620			204.892	196.807	339.575	203.546	174.516	174.943	-0.423212	0.434082	hypothetical protein
UTI89_RS09735	UTI89_C2004		401.836	392.436	382.135	340.7	247.932	287.55	-0.423209	0.270823	RidA family protein
UTI89_RS04990	UTI89_C1036	tusE	690.628	484.358	632.062	451.646	401.988	494.666	-0.422939	0.309098	sulfurtransferase TusE
UTI89_RS05545	UTI89_C1150		66.2367	54.2104	67.0095	46.3003	45.7351	48.2601	-0.422092	0.393586	hypothetical protein
UTI89_RS18510	UTI89_C3820		650.886	566.852	580.447	580.064	462.165	299.615	-0.422039	0.432827	YjaG family protein
UTI89_RS02220	UTI89_C0466	clpX	15150.5	14662.7	14447.8	9215.5	10953.6	12867.3	-0.422004	0.24749	ATP-dependent protease ATP-binding subunit ClpX
UTI89_RS14385	UTI89_C2953	ratA	1245.25	1119.56	926.361	977.547	829.25	651.511	-0.42068	0.349377	type II toxin-antitoxin system toxin RatA
UTI89_RS15860	UTI89_C3256	dpaL	1834.31	2103.6	1168.14	3322.26	191.365	300.62	-0.420505	0.81066	diaminopropionate ammonia-lyase
UTI89_RS13670	UTI89_C2798	dapE	1487.23	1468.39	1387.28	1261.46	989.323	993.353	-0.420358	0.234161	succinyl-diaminopimelate desuccinylase
UTI89_RS22805	UTI89_C4711	adiA	393.888	432.504	991.559	360.793	519.936	478.579	-0.420307	0.5811	arginine decarboxylase
UTI89_RS00125	#N/A	ribF	3285.34	3212.55	3631.19	2972.83	2437.2	2158.63	-0.420302	0.26241	bifunctional riboflavin kinase/FAD synthetase
UTI89_RS03680	UTI89_C0762	modB	85.6661	70.7092	88.7423	61.1513	68.6027	54.2926	-0.419745	0.381623	molybdate ABC transporter permease subunit
UTI89_RS10345	UTI89_C2126	fliS	32.6768	36.5331	128.586	33.1964	79.4347	36.195	-0.419147	0.718684	flagellar export chaperone FliS
UTI89_RS03340	UTI89_C0693	pgm	5079.91	4606.7	5809.9	5332.39	3448.19	2808.13	-0.419144	0.444887	alpha-D-glucose phosphate-specific phosphoglucomutase
UTI89_RS00930	UTI89_C0190	cdsA	573.168	542.104	570.486	479.601	442.908	338.826	-0.418431	0.289203	phosphatidate cytidylyltransferase
UTI89_RS03335	UTI89_C0692	seqA	3509.66	3606.17	3745.29	3251.5	2431.18	2443.17	-0.418388	0.261303	replication initiation negative regulator SeqA
UTI89_RS21365	UTI89_C4421	ubiJ	628.807	577.458	514.343	501.44	519.936	266.436	-0.418256	0.467441	ubiquinone biosynthesis protein UbiJ
UTI89_RS00130	#N/A	ileS	7037.87	7132.2	7580.22	6001.56	5774.66	4521.36	-0.416379	0.242123	isoleucine--tRNA ligase
UTI89_RS08370	UTI89_C1731		18.5463	14.1418	12.6775	14.851	12.0356	7.03793	-0.416311	0.645242	membrane protein
UTI89_RS04415	UTI89_C0918		111.278	120.206	143.074	66.3928	89.0631	125.677	-0.41605	0.470396	phage tail tape measure protein
UTI89_RS02510	UTI89_C0524		2042.74	2039.96	1320.27	1260.59	1145.79	1642.85	-0.415866	0.409814	SPFH/Band 7/PHB domain protein
UTI89_RS24290	UTI89_C5014	fimD	3441.66	3550.78	2635.1	3749.45	2812.71	654.527	-0.415776	0.692378	fimbrial usher FimD
UTI89_RS23100	UTI89_C4771	miaA	5419.04	6567.7	6204.72	2694.15	4406.22	6539.24	-0.415489	0.52139	tRNA (adenosine(37)-N6)-dimethylallyltransferase MiaA
UTI89_RS15650	UTI89_C3213		17.6631	14.1418	15.3941	20.0926	12.0356	3.01625	-0.415143	0.716688	SIS domain-containing protein
UTI89_RS17705	UTI89_C3638	rpoN	4460.82	5325.58	4896.22	3730.23	3776.76	3505.89	-0.414852	0.180605	RNA polymerase factor sigma-54
UTI89_RS18555	UTI89_C3829	thiG	36.2094	50.6749	42.5601	23.5869	39.7173	34.1842	-0.414685	0.516232	thiazole synthase
UTI89_RS22065	UTI89_C4559		1302.66	1147.85	1033.21	1099.85	848.507	665.587	-0.414085	0.386074	YijD family membrane protein
UTI89_RS06795	UTI89_C1409	kdsA	3494.65	2082.39	2597.07	2852.27	2062.89	1221.58	-0.413591	0.551667	3-deoxy-8-phosphooctulonate synthase
UTI89_RS00980	UTI89_C0200	accA	2651.23	2002.25	2138.87	2193.58	1646.46	1259.79	-0.413387	0.417953	acetyl-CoA carboxylase carboxyl transferase subunit alpha
UTI89_RS06175	UTI89_C1281		96.264	131.99	81.498	126.671	62.5849	42.2276	-0.412994	0.618382	DUF2528 family protein
UTI89_RS20210	UTI89_C4181	rpmB	13596.2	13234.4	10282.3	11717.5	10042.5	6116.96	-0.412831	0.461654	50S ribosomal protein L28
UTI89_RS03525	UTI89_C0731	ybgE	368.276	605.742	622.102	445.531	497.069	256.382	-0.412749	0.527984	cyd operon protein YbgE
UTI89_RS04720	UTI89_C0982	rpsA	40581.9	28228.3	26446.1	35278.2	23278	13026.2	-0.412203	0.579761	30S ribosomal protein S1
UTI89_RS13200	UTI89_C2701	evgA	1134.86	1022.93	1342	1117.32	693.248	819.416	-0.411752	0.392384	acid-sensing system DNA-binding response regulator EvgA
UTI89_RS04220	UTI89_C0873	ltaE	1281.46	1364.69	1750.4	1173.23	923.127	1209.52	-0.411095	0.331506	low-specificity L-threonine aldolase
UTI89_RS05575	UTI89_C1156	ycdY	1077.45	840.261	1034.12	1026.47	671.584	521.812	-0.410842	0.470396	molecular chaperone YcdY
UTI89_RS17335	UTI89_C3556	garR	66.2367	102.528	102.325	49.7946	79.4347	75.4063	-0.408417	0.496938	2-hydroxy-3-oxopropionate reductase
UTI89_RS13420	UTI89_C2743	ligA	907.884	736.554	963.488	824.669	660.752	479.584	-0.408367	0.418547	NAD-dependent DNA ligase LigA
UTI89_RS19435	UTI89_C4012	pitA	2607.08	2085.92	2419.59	2149.03	1423.81	1787.63	-0.40781	0.347214	inorganic phosphate transporter PitA
UTI89_RS11700	UTI89_C2393		42.3915	49.4964	40.749	15.7246	38.5138	46.2492	-0.40776	0.608569	VWA domain-containing protein
UTI89_RS02210	UTI89_C0463	tig	8883.67	6929.5	5082.76	7476.18	4734.79	3547.11	-0.407069	0.544352	trigger factor
UTI89_RS05565	UTI89_C1154	ghrA	471.605	397.15	575.014	429.806	369.492	290.566	-0.406008	0.398416	glyoxylate/hydroxypyruvate reductase GhrA
UTI89_RS06595	UTI89_C1366		461.007	332.333	355.875	452.519	265.986	148.802	-0.405315	0.600167	fumarylacetoacetate hydrolase family protein
UTI89_RS21795	UTI89_C4503	tpiA	5990.45	5389.22	8742.93	5963.12	4250.96	4984.86	-0.404821	0.426159	triose-phosphate isomerase
UTI89_RS20015	UTI89_C4137	mtlA	1096.88	1500.21	1733.19	848.256	1002.56	1420.66	-0.404527	0.466738	PTS mannitol transporter subunit IICBA
UTI89_RS09020	UTI89_C1859		961.757	1067.71	816.791	663.928	813.604	673.63	-0.404108	0.297476	monooxygenase
UTI89_RS22860	UTI89_C4721		773.645	859.116	877.462	642.088	501.883	753.058	-0.403332	0.33796	N-acetyltransferase
UTI89_RS02410	UTI89_C0504	aes	461.007	246.304	412.923	229.754	263.579	354.913	-0.402868	0.505644	acetyl esterase
UTI89_RS07130			41.5083	20.0343	28.9771	19.219	22.8676	27.1463	-0.402575	0.592262	tRNA-Arg
UTI89_RS24275	UTI89_C5011		29624.6	41241.1	17587.3	28520.1	24962.9	13432.4	-0.402555	0.598472	fimbrial protein
UTI89_RS22780	UTI89_C4706	pmrB	612.91	576.28	449.145	394.863	422.448	422.276	-0.402394	0.300313	two-component system sensor histidine kinase PmrB
UTI89_RS21510	UTI89_C4452	polA	2395.12	2507.82	2017.53	2190.96	1781.26	1264.82	-0.40192	0.417807	DNA polymerase I
UTI89_RS21125	UTI89_C4373		866.376	694.128	943.566	750.414	608.999	536.893	-0.401134	0.359159	DUF484 domain-containing protein
UTI89_RS13545	UTI89_C2772	eutL	36.2094	48.3179	60.6707	29.702	45.7351	35.1896	-0.400885	0.538777	ethanolamine utilization microcompartment protein EutL
UTI89_RS24810	UTI89_C5114		15.0137	21.2128	19.9217	12.2303	10.832	19.1029	-0.400857	0.62659	hypothetical protein
UTI89_RS22975	UTI89_C4746	ecnA	79.484	73.0661	67.915	48.0474	68.6027	51.2763	-0.400585	0.436908	lipoprotein antitoxin entericidin A
UTI89_RS17715	UTI89_C3640	ptsN	1043.89	1250.37	1570.2	995.892	962.845	969.223	-0.400345	0.332672	PTS IIA-like nitrogen regulatory protein PtsN
UTI89_RS10600	UTI89_C2176		72.4188	90.7434	106.853	71.6344	39.7173	92.4985	-0.399755	0.564097	tRNA-Asn
UTI89_RS20985	UTI89_C4342	wecB	1210.81	967.537	1246.92	1016.86	985.712	595.207	-0.399223	0.448696	UDP-N-acetylglucosamine 2-epimerase (non-hydrolyzing)
UTI89_RS09480	UTI89_C1953	ynjE	801.906	833.19	1187.15	766.138	575.3	799.307	-0.39845	0.412082	thiosulfate sulfurtransferase YnjE
UTI89_RS03065	UTI89_C0636	mrdB	244.634	245.125	208.273	250.72	149.241	128.693	-0.397932	0.499283	peptidoglycan glycosyltransferase MrdB
UTI89_RS05510	UTI89_C1142		38.8589	83.6725	46.1822	34.9436	50.5493	42.2276	-0.396977	0.585254	hypothetical protein
UTI89_RS06755	UTI89_C1401	prs	10174.8	7073.27	9052.62	8791.81	5612.18	5574.04	-0.396658	0.451016	ribose-phosphate diphosphokinase
UTI89_RS02360	UTI89_C0493	rsmS	181.93	162.631	235.439	156.373	162.48	122.661	-0.395904	0.408195	pleiotropic regulatory protein RsmS
UTI89_RS23395	UTI89_C4829	tamB	1227.59	1438.93	1454.29	1047.43	1104.86	980.282	-0.395565	0.235815	autotransporter assembly complex protein TamB
UTI89_RS17885	UTI89_C3677	rng	1064.2	839.082	967.11	767.012	826.843	589.175	-0.395538	0.347214	ribonuclease G
UTI89_RS02055	UTI89_C0428	tgt	1436.01	1163.17	931.794	1276.31	876.189	531.866	-0.395219	0.567832	tRNA guanosine(34) transglycosylase Tgt
UTI89_RS00855	UTI89_C0174	btuF	426.564	309.942	371.269	338.079	299.685	205.105	-0.394833	0.445554	vitamin B12 ABC transporter substrate-binding protein BtuF
UTI89_RS25060	UTI89_C5165	sltY	2014.48	1585.06	1858.15	1517.43	1274.57	1362.34	-0.393678	0.277379	murein transglycosylase
UTI89_RS15875	UTI89_C3259	arcC	524.595	538.568	393.002	808.944	139.612	158.856	-0.39365	0.752521	carbamate kinase
UTI89_RS02215	UTI89_C0465	clpP	4077.53	4349.79	3885.64	2538.65	3111.19	3724.07	-0.393492	0.329866	ATP-dependent Clp endopeptidase proteolytic subunit ClpP
UTI89_RS21360	UTI89_C4420	ubiE	2656.53	2550.24	2244.82	2103.6	1979.85	1589.57	-0.393373	0.297618	bifunctional demethylmenaquinone methyltransferase/2-methoxy-6-polyprenyl-1,4-benzoquinol methylase UbiE
UTI89_RS00045	#N/A	tal	11595.8	11208.6	11428.7	10839.5	8696.89	6534.21	-0.392942	0.388298	transaldolase
UTI89_RS03345	UTI89_C0694	potE	252.583	322.905	248.116	229.754	182.94	213.149	-0.392725	0.353169	putrescine-ornithine antiporter
UTI89_RS05570	UTI89_C1155	ycdX	1350.35	943.967	1172.67	1170.61	807.586	662.57	-0.392587	0.472658	zinc-binding phosphatase
UTI89_RS22060	UTI89_C4558	fabR	728.604	754.231	622.102	537.258	617.424	449.422	-0.392292	0.331196	HTH-type transcriptional repressor FabR
UTI89_RS14770	UTI89_C3029		1977.39	2446.54	2874.16	1497.33	1934.11	2132.49	-0.391543	0.39962	DUF883 domain-containing protein
UTI89_RS11225	UTI89_C2298	hisF	325.885	410.113	510.721	390.495	340.606	219.181	-0.391402	0.502389	imidazole glycerol phosphate synthase subunit HisF
UTI89_RS18195	UTI89_C3741	rpsD	11172.8	13223.8	12854	12644.3	10657.5	5114.56	-0.390525	0.563163	30S ribosomal protein S4
UTI89_RS03615	UTI89_C0750		752.449	626.955	573.203	334.585	566.875	589.175	-0.390515	0.472658	YbgS-like family protein
UTI89_RS13205	UTI89_C2702	evgS	1717.74	1062.99	1706.93	2135.05	711.301	578.115	-0.389816	0.692378	acid-sensing system histidine kinase EvgS
UTI89_RS00960	UTI89_C0196	lpxA	3025.69	2433.57	2743.77	2896.82	2232.6	1132.1	-0.389617	0.571327	acyl-ACP--UDP-N-acetylglucosamine O-acyltransferase
UTI89_RS17575	UTI89_C3608	glmM	1073.92	1108.96	1188.06	998.513	938.773	636.43	-0.389284	0.389311	phosphoglucosamine mutase
UTI89_RS07665	UTI89_C1592		2188.46	1754.77	1944.18	660.434	1490	2346.65	-0.388847	0.638379	YcjX family protein
UTI89_RS11840	UTI89_C2421	mglC	915.833	1084.21	715.371	1099.85	474.201	498.687	-0.388617	0.596339	galactose/methyl galactoside ABC transporter permease MglC
UTI89_RS05375	UTI89_C1114		291.441	338.226	198.312	377.391	132.391	121.656	-0.388115	0.673839	S-fimbrial adhesin minor pilin SfaS
UTI89_RS20335	UTI89_C4207		9.71472	28.2837	16.2996	18.3454	13.2391	9.04876	-0.388025	0.701976	PTS sugar transporter subunit IIA
UTI89_RS22035	UTI89_C4553		50.3399	34.1761	143.98	34.07	84.2489	57.3088	-0.387971	0.728873	MFS transporter
UTI89_RS04010	UTI89_C0832	gsiA	756.865	608.099	855.729	538.131	507.901	651.511	-0.387959	0.366533	glutathione ABC transporter ATP-binding protein GsiA
UTI89_RS10940	UTI89_C2245		51.223	34.1761	56.1431	42.8059	32.496	33.1788	-0.386174	0.541224	hypothetical protein
UTI89_RS09935	UTI89_C2045		461.891	380.651	494.421	331.09	288.853	403.173	-0.386128	0.376098	carbon-nitrogen hydrolase family protein
UTI89_RS18600	UTI89_C3840	secE	2094.85	2096.53	1777.56	1705.25	1627.21	1234.65	-0.386107	0.340678	preprotein translocase subunit SecE
UTI89_RS12025	UTI89_C2459	bcr	1111.01	731.84	948.094	799.335	795.55	541.92	-0.385845	0.451016	multidrug efflux MFS transporter Bcr
UTI89_RS14265	UTI89_C2926	pgeF	1086.28	861.473	1144.59	849.129	807.586	710.83	-0.385723	0.322023	polyphenol oxidase
UTI89_RS10250	UTI89_C2108	tyrP	420.382	424.255	446.428	249.847	356.252	383.064	-0.385627	0.38927	tyrosine transporter TyrP
UTI89_RS01165	UTI89_C0240	tssA	53.8725	65.9952	90.5533	35.8172	48.1422	77.4172	-0.385261	0.595396	type VI secretion system protein TssA
UTI89_RS03665	UTI89_C0758	modE	792.191	604.563	592.219	649.077	569.282	304.642	-0.385196	0.543828	molybdenum-dependent transcriptional regulator
UTI89_RS09210	UTI89_C1896	ppsR	848.713	559.781	792.342	843.888	358.66	482.601	-0.384533	0.585254	posphoenolpyruvate synthetase regulatory kinase/phosphorylase PpsR
UTI89_RS22595	UTI89_C4674		1249.67	1963.36	3298.86	1726.21	1535.74	1726.3	-0.38452	0.583116	ABC transporter substrate-binding protein
UTI89_RS21960	UTI89_C4537	fsa	600.546	728.304	794.153	525.901	403.191	696.755	-0.384207	0.459856	fructose-6-phosphate aldolase
UTI89_RS05365	UTI89_C1112	sfaF	495.45	529.14	317.842	535.51	251.543	240.295	-0.384124	0.607096	S/F1C fimbrial usher SfaF/FocD
UTI89_RS04715	UTI89_C0981	cmk	4312.45	3642.7	3891.08	2786.75	2800.67	3490.81	-0.383997	0.295002	(d)CMP kinase
UTI89_RS11230	UTI89_C2299		398.303	452.539	494.421	404.472	352.642	273.474	-0.38385	0.389311	bifunctional phosphoribosyl-AMP cyclohydrolase/phosphoribosyl-ATP diphosphatase HisIE
UTI89_RS17035	UTI89_C3492	cca	2035.67	1651.06	2204.97	1319.12	1378.07	1818.8	-0.383845	0.381887	fused tRNA nucleotidyltransferase/2',3'-cyclic phosphodiesterase/2' nucleotidase/phosphatase Cca
UTI89_RS06910	UTI89_C1434	hns	36713.7	35943.8	41035.2	43959	25027.9	18215.2	-0.382689	0.566914	DNA-binding transcriptional regulator H-NS
UTI89_RS03725	UTI89_C0771		1672.7	1317.55	1718.7	1170.61	1180.69	1263.81	-0.381712	0.297618	kinase inhibitor
UTI89_RS14860	UTI89_C3049	luxS	2459.59	2585.6	3630.28	2714.24	2275.92	1668.99	-0.381587	0.472083	S-ribosylhomocysteine lyase
UTI89_RS13745	UTI89_C2813	uraA	234.919	190.915	238.155	187.822	139.612	181.981	-0.381365	0.389918	uracil permease
UTI89_RS20120	UTI89_C4162	tdh	1126.91	1233.88	1090.26	1167.12	800.365	681.673	-0.380854	0.445433	L-threonine 3-dehydrogenase
UTI89_RS20635	UTI89_C4265		1015.63	1126.63	989.748	645.583	937.57	823.437	-0.380621	0.355839	hypothetical protein
UTI89_RS28650	UTI89_C1280		37.9757	61.2813	33.5047	43.6795	21.664	35.1896	-0.380214	0.615236	protease FtsH-inhibitory lysogeny factor CIII
UTI89_RS06660	UTI89_C1380	emtA	323.235	233.34	228.194	254.215	154.055	194.046	-0.380036	0.487037	membrane-bound lytic murein transglycosylase EmtA
UTI89_RS01020	UTI89_C0208	nlpE	928.197	766.016	760.648	612.386	647.513	627.381	-0.379852	0.277165	envelope stress response activation lipoprotein NlpE
UTI89_RS24715	UTI89_C5095		820.452	948.681	661.945	533.763	563.264	771.156	-0.379513	0.432827	helix-turn-helix domain-containing protein
UTI89_RS24300	UTI89_C5016	fimG	356.795	203.878	194.69	300.515	205.808	74.4009	-0.379148	0.699751	type 1 fimbria minor subunit FimG
UTI89_RS23545	UTI89_C4861	rraB	1807.82	1816.05	1287.67	1422.2	1595.91	759.091	-0.378911	0.555422	ribonuclease E inhibitor RraB
UTI89_RS07635	UTI89_C1586		53.8725	51.8534	63.3873	44.5531	44.5316	41.2221	-0.378856	0.467574	Gfo/Idh/MocA family oxidoreductase
UTI89_RS06960	UTI89_C1446		230.504	169.702	214.611	234.122	140.816	97.5255	-0.37867	0.585254	YciU family protein
UTI89_RS21120	UTI89_C4372	dapF	551.972	606.92	575.014	481.348	500.679	351.896	-0.378404	0.360926	diaminopimelate epimerase
UTI89_RS21870	UTI89_C4519	cytR	2097.5	2076.49	1819.22	1882.59	1476.76	1250.74	-0.378259	0.381356	DNA-binding transcriptional regulator CytR
UTI89_RS17805	UTI89_C3660	rpsI	3364.82	2754.12	1990.36	3261.11	2059.28	918.952	-0.378075	0.667632	30S ribosomal protein S9
UTI89_RS23015	UTI89_C4754	frdA	7243.65	10269.3	9892.95	7274.38	5012.81	8803.44	-0.377802	0.489825	fumarate reductase (quinol) flavoprotein subunit
UTI89_RS02395	UTI89_C0501	htpG	8072.93	8351.93	10481.6	3006.02	6872.3	10830.4	-0.377751	0.656443	molecular chaperone HtpG
UTI89_RS10010	UTI89_C2060	mepM	2342.13	2051.74	2500.18	2105.35	2130.29	1070.77	-0.377734	0.531732	murein DD-endopeptidase MepM
UTI89_RS07025	UTI89_C1460		49.4567	34.1761	42.5601	29.702	36.1067	32.1734	-0.377654	0.532847	DUF1482 family protein
UTI89_RS23960	UTI89_C4946	cdiA	5048.12	6398	6925.52	5502.74	4785.34	3853.77	-0.377451	0.40069	contact-dependent inhibition effector tRNA nuclease
UTI89_RS20125	UTI89_C4163	kbl	1583.5	1647.52	1224.28	1512.18	1078.39	839.524	-0.37685	0.491553	glycine C-acetyltransferase
UTI89_RS16800	UTI89_C3446	parC	1337.98	1059.46	1124.67	1210.8	906.277	595.207	-0.376798	0.520978	DNA topoisomerase IV subunit A
UTI89_RS00950	UTI89_C0194	lpxD	6863	7611.84	8929.47	5637.27	5820.4	6576.44	-0.376056	0.305726	UDP-3-O-(3-hydroxymyristoyl)glucosamine N-acyltransferase
UTI89_RS24780	UTI89_C5108		245.517	202.7	272.566	202.673	150.444	202.089	-0.375845	0.413738	hypothetical protein
UTI89_RS17945	UTI89_C3689	accC	5142.62	4650.31	4716.02	4581.1	3732.23	2876.5	-0.374704	0.401092	acetyl-CoA carboxylase biotin carboxylase subunit
UTI89_RS06965	UTI89_C1447	cls	1288.52	1000.53	1306.68	1083.25	794.347	897.838	-0.373429	0.386074	cardiolipin synthase
UTI89_RS01005	UTI89_C0205		296.74	342.939	221.856	244.605	222.658	197.062	-0.373085	0.434777	YaeP family protein
UTI89_RS28570			257.882	199.164	946.282	496.199	284.039	304.642	-0.371431	0.748404	DUF2618 domain-containing protein
UTI89_RS24090	UTI89_C4972		411.551	639.918	1040.46	809.818	318.942	487.628	-0.371305	0.670199	hypothetical protein
UTI89_RS09310	UTI89_C1916	pfkB	1337.98	1803.08	2728.37	1503.45	1358.81	1676.03	-0.37104	0.530618	6-phosphofructokinase II
UTI89_RS11165	UTI89_C2285	sbcB	1760.13	1675.81	1522.2	1424.82	1376.87	1033.57	-0.370459	0.356339	exodeoxyribonuclease I
UTI89_RS01130	UTI89_C0233	rnhA	376.224	446.646	306.07	358.172	296.075	218.176	-0.370328	0.489023	ribonuclease HI
UTI89_RS09320	UTI89_C1919		3949.47	6010.28	3733.51	3563.37	3193.03	3837.68	-0.370012	0.452203	fructosamine kinase family protein
UTI89_RS02000	UTI89_C0415	mak	597.013	551.532	638.401	441.163	393.563	547.953	-0.369869	0.364598	fructokinase
UTI89_RS02515	UTI89_C0525	fetA	650.886	516.177	557.809	488.337	376.713	469.53	-0.369664	0.363525	iron ABC transporter ATP-binding protein FetA
UTI89_RS22225			21.1957	20.0343	19.0162	15.7246	18.0533	13.0704	-0.369562	0.625361	polysaccharide production threonine-rich protein
UTI89_RS13855	UTI89_C2836	ispG	4096.96	3536.64	3652.02	3645.49	3142.48	1947.49	-0.36952	0.49287	flavodoxin-dependent (E)-4-hydroxy-3-methylbut-2-enyl-diphosphate synthase
UTI89_RS13520	UTI89_C2767		50.3399	64.8167	62.4818	67.2664	34.9031	34.1842	-0.369264	0.595205	GNAT family acetyltransferase
UTI89_RS09325	UTI89_C1920		1370.66	1288.09	1254.16	800.208	858.135	1372.4	-0.36858	0.474513	YniB family protein
UTI89_RS21135	UTI89_C4375	yigB	249.933	281.658	335.953	344.194	210.622	116.628	-0.368372	0.632348	5-amino-6-(5-phospho-D-ribitylamino)uracil phosphatase YigB
UTI89_RS09680	UTI89_C1992		1068.62	1259.8	1322.08	988.03	860.542	979.277	-0.367945	0.305532	GlsB/YeaQ/YmgE family stress response membrane protein
UTI89_RS01185	UTI89_C0244	tssK	76.8346	88.3865	126.775	68.14	78.2311	80.4334	-0.36746	0.511271	type VI secretion system baseplate subunit TssK
UTI89_RS25105	UTI89_C5174	arcA	7919.26	11046	8493	7128.49	6713.43	7442.1	-0.367378	0.353169	two-component system response regulator ArcA
UTI89_RS09485	UTI89_C1954		196.061	137.883	183.823	116.187	139.612	146.791	-0.367286	0.441385	CDP-alcohol phosphatidyltransferase family protein
UTI89_RS01295	UTI89_C0263		648.236	505.571	655.606	556.477	463.369	383.064	-0.367261	0.421774	class II glutamine amidotransferase
UTI89_RS19665	UTI89_C4062	bcsC	878.74	978.144	1678.86	905.039	741.39	1096.91	-0.366054	0.557773	cellulose biosynthesis protein BcsC
UTI89_RS05950	UTI89_C1235	nagZ	1512.85	1306.94	1354.68	1274.57	972.473	991.342	-0.366018	0.347214	beta-N-acetylhexosaminidase
UTI89_RS04985	UTI89_C1035	yccX	324.118	301.692	290.676	225.386	207.012	278.501	-0.365848	0.36965	acylphosphatase
UTI89_RS07450	UTI89_C1550	lapA	1130.44	1374.11	1094.79	812.438	847.303	1133.11	-0.36567	0.403657	lipopolysaccharide assembly protein LapA
UTI89_RS05535	UTI89_C1148	cbtA	13.2473	24.7482	21.7328	20.9662	16.8498	8.04334	-0.365669	0.699737	type IV toxin-antitoxin system toxin CbtA
UTI89_RS20765	UTI89_C4294	atpI	835.466	780.158	479.027	627.237	563.264	435.346	-0.365126	0.52139	F0F1 ATP synthase subunit I
UTI89_RS29185			129.824	180.308	182.012	130.165	109.524	141.764	-0.3642	0.454409	hypothetical protein
UTI89_RS13590	UTI89_C2781	eutM	60.9378	70.7092	66.1039	41.0587	57.7707	55.298	-0.363904	0.494658	ethanolamine utilization microcompartment protein EutM
UTI89_RS09815	UTI89_C2020	rlmA	739.202	691.771	437.373	680.526	463.369	307.658	-0.363429	0.601516	23S rRNA (guanine(745)-N(1))-methyltransferase
UTI89_RS04370	UTI89_C0908	serS	6776.46	6782.19	5955.69	6492.52	4932.17	3745.18	-0.363249	0.465776	serine--tRNA ligase
UTI89_RS16150	UTI89_C3316		184.58	209.771	198.312	165.108	156.462	138.748	-0.36309	0.355862	nucleoside/nucleotide kinase family protein
UTI89_RS22685	UTI89_C4688	phnO	117.46	104.885	130.397	72.5079	87.8596	114.618	-0.362553	0.489023	aminoalkylphosphonate N-acetyltransferase
UTI89_RS01825	UTI89_C0374		370.926	275.766	236.344	324.975	237.1	124.672	-0.362177	0.628074	DUF2058 domain-containing protein
UTI89_RS07495	UTI89_C1559	rnb	4293.02	2903.79	3109.6	3568.61	2455.25	1994.75	-0.362065	0.53654	exoribonuclease II
UTI89_RS22715	UTI89_C4694	phnI	30.9105	29.4622	40.749	22.7133	24.0711	32.1734	-0.362037	0.588862	alpha-D-ribose 1-methylphosphonate 5-triphosphate synthase subunit PhnI
UTI89_RS04225	UTI89_C0874	poxB	3349.81	4821.19	5944.83	2613.78	2835.58	5539.85	-0.361206	0.618382	ubiquinone-dependent pyruvate dehydrogenase
UTI89_RS02125	UTI89_C0443	dxs	1579.97	1117.2	1379.13	1571.59	1008.58	594.202	-0.360663	0.618382	1-deoxy-D-xylulose-5-phosphate synthase
UTI89_RS20080	UTI89_C4149	gpsA	1912.92	1800.73	2241.2	1846.77	1167.45	1622.74	-0.360588	0.447651	NAD(P)H-dependent glycerol-3-phosphate dehydrogenase
UTI89_RS01370	UTI89_C0281	crl	2708.64	2557.32	1344.72	1973.44	1871.53	1305.03	-0.360132	0.5811	sigma factor-binding protein Crl
UTI89_RS06890	UTI89_C1429		1517.26	1510.82	1234.24	1414.34	944.791	961.18	-0.359745	0.451016	YchJ family protein
UTI89_RS16460	UTI89_C3381	gspH	9.71472	11.7849	16.2996	6.11513	8.42489	15.0813	-0.359613	0.73223	type II secretion system minor pseudopilin GspH
UTI89_RS20285	UTI89_C4197	recG	853.129	606.92	787.814	627.237	745.001	381.053	-0.35933	0.551586	ATP-dependent DNA helicase RecG
UTI89_RS07315	UTI89_C1526		179.281	86.0295	111.381	110.072	105.913	78.4226	-0.359127	0.590488	ferritin-like domain-containing protein
UTI89_RS06010	UTI89_C1247	nagK	761.28	734.197	650.173	584.431	522.343	566.05	-0.358559	0.297618	N-acetylglucosamine kinase
UTI89_RS01355	UTI89_C0277	pepD	5265.38	5805.22	6710.91	4874.63	4282.25	4713.4	-0.358327	0.317452	cytosol nonspecific dipeptidase
UTI89_RS17015	UTI89_C3489	glnE	1073.03	1101.88	1250.54	949.592	1019.41	703.793	-0.358232	0.403597	bifunctional [glutamate--ammonia ligase]-adenylyl-L-tyrosine phosphorylase/[glutamate--ammonia-ligase] adenylyltransferase
UTI89_RS06055	UTI89_C1256	pepT	2563.8	2798.9	3145.82	2510.7	1840.24	2286.32	-0.358083	0.376098	peptidase T
UTI89_RS08880	UTI89_C1831	anmK	819.569	859.116	860.257	849.129	586.132	544.937	-0.357759	0.442573	anhydro-N-acetylmuramic acid kinase
UTI89_RS11440	UTI89_C2344	alkA	111.278	96.6359	82.4035	82.991	78.2311	65.3522	-0.357304	0.472083	DNA-3-methyladenine glycosylase 2
UTI89_RS14830	UTI89_C3043	ygaH	368.276	405.399	459.105	372.149	322.553	267.441	-0.357024	0.407669	L-valine transporter subunit YgaH
UTI89_RS03085	UTI89_C0641		457.475	352.367	594.935	415.829	373.102	308.663	-0.356727	0.498836	adenosylcobalamin/alpha-ribazole phosphatase
UTI89_RS20605	UTI89_C4259	mnmE	1026.23	749.517	873.84	659.56	621.035	790.259	-0.355845	0.401642	tRNA uridine-5-carboxymethylaminomethyl(34) synthesis GTPase MnmE
UTI89_RS17820	UTI89_C3663		2182.28	2308.65	1814.69	1886.08	1639.24	1401.55	-0.355711	0.388836	DUF1043 family protein
UTI89_RS09940	UTI89_C2046	exoX	838.998	984.036	920.022	808.07	617.424	716.863	-0.355583	0.352643	exodeoxyribonuclease X
UTI89_RS18910	UTI89_C3903	pckA	7315.18	10238.7	5900.46	9340.42	4476.02	4516.34	-0.355303	0.62861	phosphoenolpyruvate carboxykinase (ATP)
UTI89_RS00795	UTI89_C0160	sfsA	2050.69	2632.74	1740.44	1730.58	1515.28	1777.58	-0.354363	0.424023	DNA/RNA nuclease SfsA
UTI89_RS29200			249.05	298.157	392.096	244.605	202.197	287.55	-0.354331	0.498509	hypothetical protein
UTI89_RS02090	UTI89_C0435	nrdR	941.444	1057.1	882.895	739.93	840.082	675.641	-0.353298	0.343153	transcriptional regulator NrdR
UTI89_RS12710	UTI89_C2604		1080.98	704.735	990.654	956.581	772.683	445.4	-0.352572	0.593919	aspartate-semialdehyde dehydrogenase
UTI89_RS21075	UTI89_C4362	hemX	1742.47	1456.61	1507.71	1688.65	1069.96	928.001	-0.352142	0.526002	uroporphyrinogen-III C-methyltransferase
UTI89_RS12210	UTI89_C2499	rcsB	4084.6	3962.07	3770.64	3506.59	3152.11	2600.01	-0.351962	0.347746	transcriptional regulator RcsB
UTI89_RS06915	UTI89_C1436	tdk	653.535	351.189	439.184	549.488	303.296	278.501	-0.351634	0.625307	thymidine kinase
UTI89_RS04200	UTI89_C0869		207.542	295.8	208.273	165.982	182.94	208.122	-0.351377	0.467441	heavy metal-binding domain-containing protein
UTI89_RS12705	UTI89_C2603	truA	454.825	417.184	588.597	456.014	430.873	258.392	-0.351327	0.544352	tRNA pseudouridine(38-40) synthase TruA
UTI89_RS20420	UTI89_C4223	uhpC	113.927	102.528	93.2699	102.21	74.6205	65.3522	-0.350979	0.514045	MFS transporter family glucose-6-phosphate receptor UhpC
UTI89_RS12045	UTI89_C2464	yejK	1154.28	869.723	801.397	915.522	773.886	525.834	-0.350977	0.535444	nucleoid-associated protein YejK
UTI89_RS07545	UTI89_C1569	sapC	339.132	341.761	335.953	245.479	269.596	282.522	-0.350923	0.319066	peptide ABC transporter permease SapC
UTI89_RS17010	UTI89_C3488	hldE	979.42	762.481	861.162	835.152	713.709	492.655	-0.350654	0.49629	bifunctional D-glycero-beta-D-manno-heptose-7-phosphate kinase/D-glycero-beta-D-manno-heptose 1-phosphate adenylyltransferase HldE
UTI89_RS15215	UTI89_C3122	cysN	150.137	120.206	169.335	92.6005	122.763	130.704	-0.350367	0.49287	sulfate adenylyltransferase subunit CysN
UTI89_RS14715	UTI89_C3016	gabD	716.239	611.634	1069.44	621.122	460.962	798.302	-0.350365	0.574705	NADP-dependent succinate-semialdehyde dehydrogenase
UTI89_RS22950	UTI89_C4741	groL	39326.9	60623.7	64909.5	21569.8	43646.9	64128.6	-0.350017	0.668445	chaperonin GroEL
UTI89_RS09720	UTI89_C2000	yeaY	744.5	637.561	463.633	663.928	593.353	191.029	-0.349742	0.700302	Slp family lipoprotein YeaY
UTI89_RS21480	UTI89_C4445		922.898	868.544	1006.05	1041.32	672.788	480.59	-0.349688	0.573756	YihD family protein
UTI89_RS14345	UTI89_C2943	ffh	2806.67	2412.36	2079.1	2264.34	2287.96	1175.33	-0.349642	0.571811	signal recognition particle protein
UTI89_RS28865		rseD	125.408	209.771	126.775	87.359	110.727	163.883	-0.349574	0.606549	rpoE leader peptide RseD
UTI89_RS06345	UTI89_C1314		93.6145	101.35	123.153	84.7382	79.4347	85.4605	-0.349382	0.454459	phage portal protein
UTI89_RS19175	UTI89_C3957	ugpC	335.599	271.052	311.504	340.7	204.604	174.943	-0.348887	0.565565	sn-glycerol 3-phosphate ABC transporter ATP binding protein UgpC
UTI89_RS00375	UTI89_C0075	thiP	126.291	142.597	141.263	89.1061	151.648	82.4443	-0.348632	0.558569	thiamine/thiamine pyrophosphate ABC transporter permease ThiP
UTI89_RS22450	UTI89_C4642		1379.49	2062.35	2462.15	1437.93	1351.59	1846.95	-0.34853	0.533997	YjbQ family protein
UTI89_RS18465	UTI89_C3810		60.0546	86.0295	63.3873	34.9436	69.8062	60.3251	-0.347605	0.604999	tRNA-Glu
UTI89_RS13505	UTI89_C2764	yfeX	794.84	879.151	843.052	850.876	731.762	396.135	-0.346892	0.574372	porphyrinogen peroxidase
UTI89_RS02075	UTI89_C0432		774.528	922.755	745.254	754.781	470.59	693.738	-0.346654	0.483117	HNH nuclease family protein
UTI89_RS03320	UTI89_C0689	fldA	4062.52	4046.92	3661.98	3239.27	2907.79	3112.77	-0.346106	0.276845	flavodoxin FldA
UTI89_RS17915	UTI89_C3683	csrD	1474.87	1396.51	1620.9	984.536	1102.46	1447.8	-0.346011	0.427271	RNase E specificity factor CsrD
UTI89_RS17480	UTI89_C3585		743.617	1037.07	1825.56	906.786	529.565	1402.56	-0.344975	0.700302	U32 family peptidase
UTI89_RS17435	UTI89_C3576	diaA	1120.72	1289.26	1188.06	1052.68	952.013	828.464	-0.344399	0.350052	DnaA initiator-associating protein DiaA
UTI89_RS00860	UTI89_C0175	mtnN	1413.93	1258.62	1479.64	1150.52	930.349	1189.41	-0.344286	0.367167	5'-methylthioadenosine/S-adenosylhomocysteine nucleosidase
UTI89_RS00800	UTI89_C0161	thpR	173.982	174.416	186.54	160.741	128.78	131.71	-0.342514	0.409814	RNA 2',3'-cyclic phosphodiesterase
UTI89_RS09235	UTI89_C1901		700.343	688.236	601.274	664.802	475.404	428.308	-0.342289	0.470396	C40 family peptidase
UTI89_RS09030	UTI89_C1861		204.892	252.196	452.767	237.616	198.587	281.517	-0.342179	0.618382	hypothetical protein
UTI89_RS15340	UTI89_C3149	pyrG	9632.58	6993.14	8016.69	6501.25	6110.45	6829.8	-0.342044	0.381887	CTP synthase (glutamine hydrolyzing)
UTI89_RS16070	UTI89_C3300	rpiA	1280.58	1355.26	1365.54	1289.42	925.534	942.077	-0.341364	0.411658	ribose-5-phosphate isomerase RpiA
UTI89_RS23080	UTI89_C4767	nnr	1079.22	1045.32	1384.56	629.858	936.366	1204.49	-0.341273	0.559073	bifunctional ADP-dependent NAD(P)H-hydrate dehydratase/NAD(P)H-hydrate epimerase
UTI89_RS05770	UTI89_C1196	flgM	71.5356	142.597	222.761	117.061	114.338	113.612	-0.34039	0.671413	anti-sigma-28 factor FlgM
UTI89_RS16140	UTI89_C3314		44.1578	78.9586	128.586	48.921	78.2311	72.3901	-0.338594	0.689442	energy-coupling factor ABC transporter ATP-binding protein
UTI89_RS08800	UTI89_C1815	ydgT	784.242	1288.09	2427.74	692.757	738.983	2128.47	-0.337985	0.760548	transcription modulator YdgT
UTI89_RS22465	UTI89_C4645	ssb1	2270.59	2775.34	2068.24	2026.73	1972.63	1628.78	-0.337826	0.413738	single-stranded DNA-binding protein SSB1
UTI89_RS25960		ssrS	10759.5	8268.26	4357.43	5788.41	5337.77	7378.76	-0.337665	0.630384	6S RNA
UTI89_RS07280	UTI89_C1517		157.202	179.13	178.39	113.567	123.966	169.916	-0.336815	0.492021	host specificity protein J
UTI89_RS07845	UTI89_C1625		75.0683	69.5307	50.7099	89.9797	32.496	31.168	-0.33627	0.716688	YnbE family lipoprotein
UTI89_RS01480	UTI89_C0303		1761.9	1867.9	2734.71	3110.85	1057.93	871.697	-0.336245	0.733948	YagU family protein
UTI89_RS13955	UTI89_C2857	csiE	2398.65	4032.78	2621.52	1596.92	1846.25	3727.08	-0.336239	0.663579	stationary phase inducible protein CsiE
UTI89_RS04360	UTI89_C0906	lolA	997.966	1207.95	1123.77	944.35	1084.4	609.283	-0.336041	0.531732	outer membrane lipoprotein chaperone LolA
UTI89_RS06650	UTI89_C1377		1625.89	1180.84	1331.13	1177.6	1066.35	1034.58	-0.336034	0.404316	potassium/proton antiporter
UTI89_RS00120	#N/A		181.93	253.375	288.865	102.21	192.569	279.506	-0.335476	0.668445	DUF2575 family protein
UTI89_RS17535	UTI89_C3598	infB	7864.5	7700.23	6934.58	5785.78	7986.8	4073.95	-0.334308	0.555101	translation initiation factor IF-2
UTI89_RS11725	UTI89_C2398	btsS	1792.81	1585.06	1635.39	1878.22	1310.67	787.242	-0.334218	0.609625	two-component regulatory system sensor histidine kinase BtsS
UTI89_RS14900	UTI89_C3056		158.085	162.631	81.498	145.016	121.559	52.2817	-0.333252	0.70597	tRNA-Ser
UTI89_RS15995	UTI89_C3282	sdhE	1400.69	1429.5	868.407	1181.97	972.473	781.21	-0.332906	0.560615	FAD assembly factor SdhE
UTI89_RS04275	UTI89_C0885	cspD	8303.43	10208	6544.29	7370.48	4874.4	7647.21	-0.332832	0.548658	cold shock-like protein CspD
UTI89_RS02155	UTI89_C0449	yajQ	1148.99	964.002	1056.76	1109.46	814.807	592.191	-0.332753	0.548148	YajQ family cyclic di-GMP-binding protein
UTI89_RS00300	UTI89_C0059	pdxA	1268.21	1289.26	1932.41	1184.59	1261.33	1120.04	-0.332675	0.485822	4-hydroxythreonine-4-phosphate dehydrogenase PdxA
UTI89_RS24515	UTI89_C5055	yjiA	674.731	844.975	701.788	596.662	525.954	640.451	-0.332374	0.399611	GTPase
UTI89_RS15190	UTI89_C3117	ispF	412.434	274.587	320.559	361.666	244.322	194.046	-0.332352	0.590436	2-C-methyl-D-erythritol 2,4-cyclodiphosphate synthase
UTI89_RS14335	UTI89_C2941	rimM	8250.44	7246.51	5782.74	8699.21	5785.49	2418.03	-0.332183	0.70597	ribosome maturation factor RimM
UTI89_RS16115	UTI89_C3309	pgk	7307.23	7550.56	8448.63	5715.02	6694.18	6111.94	-0.331628	0.331196	phosphoglycerate kinase
UTI89_RS15985	UTI89_C3280	fldB	908.767	936.897	764.27	688.389	766.665	619.337	-0.331428	0.393371	flavodoxin FldB
UTI89_RS21130	UTI89_C4374	xerC	423.915	360.617	448.239	464.75	330.978	183.991	-0.33111	0.635175	tyrosine recombinase XerC
UTI89_RS00905	UTI89_C0185	tsf	9451.54	7885.25	8218.62	9235.59	7332.06	3750.21	-0.33087	0.62861	elongation factor Ts
UTI89_RS08050	UTI89_C1666		675.614	692.95	485.366	492.705	494.661	486.622	-0.330382	0.445433	YdcY family protein
UTI89_RS17430	UTI89_C3574		186.346	239.233	266.227	193.063	210.622	146.791	-0.330102	0.519617	YraN family protein
UTI89_RS07895	UTI89_C1635	hrpA	4197.64	3662.74	3731.7	2667.94	3438.56	3118.81	-0.329687	0.379836	ATP-dependent RNA helicase HrpA
UTI89_RS21220	UTI89_C4392	metR	75.0683	135.526	185.634	94.3477	115.541	105.569	-0.329674	0.643704	HTH-type transcriptional regulator MetR
UTI89_RS12580	UTI89_C2576		1141.92	1601.56	1648.98	1284.18	893.038	1317.1	-0.329488	0.52827	YfbU family protein
UTI89_RS12570	UTI89_C2574		445.994	584.529	517.06	356.425	356.252	518.796	-0.328853	0.505644	SLC13 family permease
UTI89_RS23855	UTI89_C4924	hlyD	164.267	136.704	142.169	110.072	117.948	125.677	-0.327571	0.447369	alpha-hemolysin T1SS ABC transporter subunit HlyD
UTI89_RS09915	UTI89_C2041		614.677	588.065	479.933	617.628	426.059	296.598	-0.327375	0.595396	YebY family protein
UTI89_RS00625	UTI89_C0124		259.648	189.736	421.979	268.192	191.365	235.268	-0.327003	0.629218	bacteriocin immunity protein
UTI89_RS22115	UTI89_C4572	metA	166.033	246.304	530.643	249.847	228.676	273.474	-0.326783	0.701976	homoserine O-succinyltransferase
UTI89_RS21430	UTI89_C4433		267.596	302.871	367.647	268.192	264.782	215.159	-0.326697	0.470243	IMPACT family protein
UTI89_RS14030	UTI89_C2876	qseE	557.271	549.175	711.749	440.289	438.094	572.083	-0.32623	0.468749	two component system sensor histidine kinase QseE/GlrK
UTI89_RS03060	UTI89_C0635	rlpA	1727.45	1471.93	1696.06	1407.35	1104.86	1392.5	-0.326058	0.403696	endolytic peptidoglycan transglycosylase RlpA
UTI89_RS03520	UTI89_C0730	cydX	204.892	362.974	268.943	260.33	245.525	160.867	-0.326033	0.598472	cytochrome bd-I oxidase subunit CydX
UTI89_RS23090	UTI89_C4769	amiB	1847.56	2133.06	2300.96	1731.45	1941.34	1339.22	-0.325859	0.465025	N-acetylmuramoyl-L-alanine amidase AmiB
UTI89_RS13620	UTI89_C2787	maeB	3664.21	4940.21	4194.43	4823.96	3140.08	2247.11	-0.325705	0.608491	NADP-dependent oxaloacetate-decarboxylating malate dehydrogenase
UTI89_RS13070	UTI89_C2676		12.3642	15.3203	10.8664	3.49436	16.8498	11.0596	-0.325445	0.781233	Cro/Cl family transcriptional regulator
UTI89_RS11220	UTI89_C2297	hisA	165.15	200.343	230.911	219.271	170.905	85.4605	-0.325391	0.660818	1-(5-phosphoribosyl)-5-[(5-phosphoribosylamino)methylideneamino]imidazole-4-carboxamide isomerase
UTI89_RS10375	UTI89_C2132		218.14	263.981	178.39	116.187	150.444	260.403	-0.325003	0.643848	SOS response-associated peptidase
UTI89_RS04725	UTI89_C0983	ihfB	3872.64	3925.54	3555.12	4601.2	2712.81	1748.42	-0.325002	0.648103	integration host factor subunit beta
UTI89_RS25080	UTI89_C5169	robA	5374	5563.63	4026	3847.29	3657.61	4448.97	-0.323893	0.44991	MDR efflux pump AcrAB transcriptional activator RobA
UTI89_RS09315	UTI89_C1918	ghoS	232.27	298.157	337.764	205.294	238.304	250.349	-0.323588	0.48959	type V toxin-antitoxin system endoribonuclease antitoxin GhoS
UTI89_RS15990	UTI89_C3281		907.001	896.828	665.567	760.897	693.248	518.796	-0.32347	0.514211	protein YgfX
UTI89_RS12380	UTI89_C2533	nudI	728.604	685.879	579.541	816.806	525.954	250.349	-0.323334	0.696831	nucleoside triphosphatase NudI
UTI89_RS18245	UTI89_C3755	rpsH	6771.16	7934.75	6144.95	6738	6611.13	3319.89	-0.322916	0.608569	30S ribosomal protein S8
UTI89_RS03515	UTI89_C0729	cydB	2607.08	4391.04	3900.13	3657.72	3089.53	1989.72	-0.318759	0.615629	cytochrome d ubiquinol oxidase subunit II
UTI89_RS16290	UTI89_C3344	hemW	380.64	314.656	383.946	384.379	314.128	166.899	-0.318602	0.633934	radical SAM family heme chaperone HemW
UTI89_RS05765	UTI89_C1195	flgN	142.188	157.917	316.937	163.361	145.63	186.002	-0.318581	0.65723	flagella biosynthesis chaperone FlgN
UTI89_RS24055	UTI89_C4965		97.1472	74.2446	63.3873	34.07	89.0631	66.3576	-0.318358	0.686851	iron-containing alcohol dehydrogenase
UTI89_RS23965	UTI89_C4947		2479.02	1803.08	2401.47	2524.67	1541.75	1296.99	-0.317351	0.608491	ShlB/FhaC/HecB family hemolysin secretion/activation protein
UTI89_RS01275	UTI89_C0259	yafV	394.771	482.001	432.845	262.077	392.359	397.14	-0.317339	0.52139	2-oxoglutaramate amidase
UTI89_RS04910	UTI89_C1020		2683.03	2327.51	2291.91	2036.34	1882.36	1945.48	-0.316439	0.349377	Lon protease family protein
UTI89_RS13960	UTI89_C2858		440.695	499.678	475.405	358.172	332.181	447.411	-0.314519	0.451016	3-phenylpropionate MFS transporter
UTI89_RS12925	UTI89_C2647		37.0926	32.9976	53.4265	31.4492	20.4604	47.2546	-0.314334	0.694656	hypothetical protein
UTI89_RS20145	UTI89_C4167		598.78	890.936	856.635	669.17	550.025	667.598	-0.313554	0.514102	O-antigen ligase family protein
UTI89_RS14985	UTI89_C3073	norW	83.8998	134.347	250.833	90.8533	144.427	142.769	-0.31348	0.718707	NADH:flavorubredoxin reductase NorW
UTI89_RS17520	UTI89_C3595	rpsO	9331.43	8041.99	7085.8	7419.4	7382.61	4888.34	-0.312905	0.53528	30S ribosomal protein S15
UTI89_RS12275	UTI89_C2512	gyrA	8165.66	5688.55	6447.4	7086.56	5786.7	3473.72	-0.312581	0.620126	DNA topoisomerase (ATP-hydrolyzing) subunit A
UTI89_RS21020	UTI89_C4350	rffT	376.224	301.692	408.396	273.434	306.907	295.593	-0.312557	0.459842	TDP-N-acetylfucosamine:lipid II N-acetylfucosaminyltransferase
UTI89_RS25055	UTI89_C5164	ettA	3939.76	2604.45	3070.66	3580.84	2402.3	1759.48	-0.312406	0.62861	energy-dependent translational throttle protein EttA
UTI89_RS06105	UTI89_C1267		90.9651	106.064	70.6316	108.325	50.5493	55.298	-0.312193	0.675594	phage integrase Arm DNA-binding domain-containing protein
UTI89_RS04695	UTI89_C0977		277.311	213.306	257.172	179.959	209.419	214.154	-0.312001	0.470396	DUF421 domain-containing protein
UTI89_RS04030	UTI89_C0836		523.711	192.093	448.239	467.37	225.065	245.322	-0.311828	0.731068	EAL domain-containing protein
UTI89_RS02765	UTI89_C0576	pheP	409.784	358.26	488.988	393.115	339.403	280.512	-0.311623	0.514211	phenylalanine transporter
UTI89_RS13900	UTI89_C2846	iscX	116.577	109.599	84.2146	90.8533	121.559	38.2059	-0.31121	0.715868	Fe-S cluster assembly protein IscX
UTI89_RS01930	UTI89_C0398	ddlA	2094.85	2197.88	2329.03	2067.79	1713.86	1557.39	-0.310439	0.425728	D-alanine--D-alanine ligase
UTI89_RS29020	UTI89_C5157	lplA	624.391	399.507	514.343	568.707	414.023	258.392	-0.309673	0.652496	lipoate--protein ligase LplA
UTI89_RS17740	UTI89_C3645	elbB	890.221	1048.85	812.264	739.057	870.171	611.294	-0.309266	0.497054	isoprenoid biosynthesis glyoxalase ElbB
UTI89_RS10895	UTI89_C2238		1429.83	1163.17	1188.97	1304.27	888.224	859.632	-0.308979	0.537824	phosphoadenosine phosphosulfate reductase
UTI89_RS06740	UTI89_C1398	pth	983.836	788.407	690.922	774.874	588.539	624.365	-0.308929	0.513644	aminoacyl-tRNA hydrolase
UTI89_RS15700	UTI89_C3224		65.3535	81.3156	66.1039	66.3928	54.16	50.2709	-0.308762	0.569926	prepilin-type N-terminal cleavage/methylation domain-containing protein
UTI89_RS02785	UTI89_C0580		702.109	749.517	630.251	606.271	511.511	562.029	-0.30855	0.407669	DUF1158 domain-containing protein
UTI89_RS03395	UTI89_C0705		1278.81	913.327	1268.65	891.061	623.442	1279.9	-0.308495	0.628945	YbgA family protein
UTI89_RS13885	UTI89_C2843	sseA	1751.3	1734.73	1620	1778.63	1077.18	1266.83	-0.308128	0.537779	3-mercaptopyruvate sulfurtransferase
UTI89_RS18225	UTI89_C3748	rpmD	1143.69	1421.25	1084.83	961.822	1319.1	667.598	-0.308008	0.607103	50S ribosomal protein L30
UTI89_RS14155	UTI89_C2900	eamB	529.01	438.397	673.717	131.038	563.264	632.408	-0.307796	0.773956	cysteine/O-acetylserine transporter
UTI89_RS11785	UTI89_C2411		416.85	420.72	513.437	228.007	361.067	503.714	-0.306883	0.635175	SDR family oxidoreductase
UTI89_RS17905	UTI89_C3681	mreB	4225.9	3267.94	4547.59	4042.97	3272.47	2419.04	-0.306856	0.571811	rod shape-determining protein MreB
UTI89_RS23405	UTI89_C4831	ppa	8805.06	6135.2	5991.92	7519.86	5261.95	4148.35	-0.3061	0.61163	inorganic diphosphatase
UTI89_RS29025	UTI89_C5158		340.898	311.12	330.52	298.768	251.543	244.317	-0.30557	0.437624	YtjB family periplasmic protein
UTI89_RS23115	UTI89_C4774	hflK	4686.03	4473.53	5393.36	4498.99	4946.61	2334.58	-0.305012	0.632092	FtsH protease activity modulator HflK
UTI89_RS04020	UTI89_C0834	gsiC	53.8725	87.208	92.3644	52.4154	66.1956	70.3793	-0.30471	0.627297	glutathione ABC transporter permease GsiC
UTI89_RS23145	UTI89_C4780	rlmB	1418.35	1685.24	1713.27	1326.98	1307.06	1265.82	-0.304506	0.389311	23S rRNA (guanosine(2251)-2'-O)-methyltransferase RlmB
UTI89_RS23320	UTI89_C4815	ytfB	694.161	803.728	563.242	624.617	586.132	457.465	-0.304466	0.529931	cell division protein YtfB
UTI89_RS18545	UTI89_C3827	thiF	19.4294	40.0685	26.2605	10.4831	37.3102	22.1192	-0.304134	0.769774	thiazole biosynthesis adenylyltransferase ThiF
UTI89_RS15730	UTI89_C3231	ptsP	3182.89	2677.52	2657.74	3062.81	2222.97	1613.7	-0.303955	0.593267	phosphoenolpyruvate--protein phosphotransferase
UTI89_RS08585	UTI89_C1771	speG	2445.46	2018.75	1987.65	1995.28	1482.78	1747.42	-0.303953	0.471587	spermidine N1-acetyltransferase
UTI89_RS06745	UTI89_C1399	ychH	5280.39	6253.05	2766.4	4184.49	4356.87	3042.39	-0.303831	0.662364	stress-induced protein YchH
UTI89_RS15185	UTI89_C3116	truD	475.138	444.289	461.822	495.325	405.598	218.176	-0.30339	0.642803	tRNA pseudouridine(13) synthase TruD
UTI89_RS17485	UTI89_C3586		238.452	263.981	578.636	342.447	238.304	295.593	-0.302811	0.701365	U32 family peptidase
UTI89_RS04215	UTI89_C0872		658.834	639.918	873.84	698.872	530.768	531.866	-0.302314	0.530618	SDR family oxidoreductase
UTI89_RS20050	UTI89_C4143		1387.44	1606.28	1330.23	780.116	1257.72	1469.92	-0.301981	0.595396	YadA-like family protein
UTI89_RS13895	UTI89_C2845	pepB	534.309	722.412	695.45	481.348	689.637	413.227	-0.301888	0.585254	aminopeptidase PepB
UTI89_RS03205	UTI89_C0667		175.748	134.347	184.729	146.763	140.816	114.618	-0.301459	0.541963	tRNA-Met
UTI89_RS09410	UTI89_C1938	spy	1202.86	1427.15	1248.73	850.003	1056.72	1241.69	-0.30098	0.501636	ATP-independent periplasmic protein-refolding chaperone
UTI89_RS17920	UTI89_C3684		773.645	860.295	1262.31	924.258	570.485	855.611	-0.300881	0.616546	oxidoreductase
UTI89_RS05855	UTI89_C1213	yceD	5523.26	4755.19	4200.77	5327.15	4207.63	2219.96	-0.300708	0.666379	23S rRNA accumulation protein YceD
UTI89_RS02565	UTI89_C0535	allR	1222.29	1213.84	1051.32	1079.76	913.499	837.513	-0.300553	0.450572	HTH-type transcriptional repressor AllR
UTI89_RS13890	UTI89_C2844	sseB	462.774	451.36	638.401	416.702	436.891	408.2	-0.29996	0.504569	enhanced serine sensitivity protein SseB
UTI89_RS18870	UTI89_C3894	mrcA	1435.13	1042.96	1005.14	1022.97	948.402	858.627	-0.29979	0.514045	peptidoglycan glycosyltransferase/peptidoglycan DD-transpeptidase MrcA
UTI89_RS03605	UTI89_C0748	pnuC	860.194	766.016	691.828	698.872	629.46	554.991	-0.299434	0.461757	nicotinamide riboside transporter PnuC
UTI89_RS18565	UTI89_C3831	rpoC	7619.87	9929.93	8660.52	6993.09	7967.54	6337.15	-0.299422	0.465556	DNA-directed RNA polymerase subunit beta'
UTI89_RS20205	UTI89_C4180	rpmG	627.041	563.316	371.269	592.294	463.369	213.149	-0.299168	0.718354	50S ribosomal protein L33
UTI89_RS08790	UTI89_C1812		1947.36	1550.89	1974.06	1924.52	1258.92	1263.81	-0.299058	0.566422	oxidoreductase
UTI89_RS15695	UTI89_C3223	recC	1084.52	1110.13	1261.41	999.387	826.843	982.293	-0.298977	0.429645	exodeoxyribonuclease V subunit gamma
UTI89_RS06060	UTI89_C1257	roxA	2509.93	1951.57	2203.16	2000.52	1770.43	1646.87	-0.298891	0.453324	[50S ribosomal protein L16]-arginine 3-hydroxylase
UTI89_RS06335	UTI89_C1312		211.074	229.805	199.217	198.305	174.516	146.791	-0.29887	0.502731	phage terminase large subunit family protein
UTI89_RS20980	UTI89_C4341	wzzE	1103.06	814.334	910.967	1020.35	755.833	522.817	-0.298858	0.619892	ECA polysaccharide chain length modulation protein
UTI89_RS06015	UTI89_C1248	cobB	307.338	274.587	271.66	302.262	240.711	150.813	-0.298445	0.618452	NAD-dependent protein deacylase
UTI89_RS13555	UTI89_C2774	eutB	64.4704	102.528	113.192	67.2664	62.5849	97.5255	-0.298266	0.652496	ethanolamine ammonia-lyase subunit alpha
UTI89_RS17720	UTI89_C3641	rapZ	953.808	1028.82	1513.15	920.764	1060.33	862.649	-0.298229	0.562672	RNase adapter RapZ
UTI89_RS09290	UTI89_C1912	thrS	36888.5	45165.5	33507.5	30408.8	29477.5	34112.8	-0.297924	0.46338	threonine--tRNA ligase
UTI89_RS04800	UTI89_C0999	gloC	1637.37	1453.07	1495.04	1644.97	1434.64	651.511	-0.297464	0.678994	hydroxyacylglutathione hydrolase GloC
UTI89_RS02130	UTI89_C0444	ispA	1797.22	1504.93	1859.06	1665.06	1272.16	1263.81	-0.29686	0.49287	(2E,6E)-farnesyl diphosphate synthase
UTI89_RS12750	UTI89_C2612		339.132	384.187	460.011	373.896	326.164	263.42	-0.296114	0.543364	sulfite exporter TauE/SafE family protein
UTI89_RS17830	UTI89_C3666	degS	1073.92	986.393	843.052	764.391	785.922	814.389	-0.296085	0.432827	outer membrane-stress sensor serine endopeptidase DegS
UTI89_RS02530	UTI89_C0528	ybbO	390.355	354.724	506.193	361.666	332.181	325.755	-0.295936	0.512589	NADP(+)-dependent aldehyde reductase
UTI89_RS22090	UTI89_C4565		48.5736	102.528	54.332	28.8285	64.992	73.3955	-0.295888	0.750234	tRNA-Glu
UTI89_RS15770	UTI89_C3239	lplT	329.417	329.976	429.223	255.088	247.932	384.07	-0.295463	0.587786	lysophospholipid transporter LplT
UTI89_RS09150	UTI89_C1885	aroD	181.93	207.414	172.957	242.858	109.524	104.563	-0.295138	0.699751	type I 3-dehydroquinate dehydratase
UTI89_RS09635	UTI89_C1983	yeaK	675.614	565.673	704.505	624.617	534.379	427.303	-0.294821	0.530618	mischarged aminoacyl-tRNA deacylase
UTI89_RS11720	UTI89_C2397	yehT	633.223	597.493	478.122	780.116	399.58	213.149	-0.294173	0.750163	two-component system response regulator BtsR
UTI89_RS17440	UTI89_C3577	yraP	572.285	588.065	651.984	565.213	612.61	300.62	-0.294152	0.635175	divisome-associated lipoprotein YraP
UTI89_RS09975	UTI89_C2053	kdgA	774.528	975.787	1390.9	747.793	947.198	868.681	-0.29349	0.598472	bifunctional 4-hydroxy-2-oxoglutarate aldolase/2-dehydro-3-deoxy-phosphogluconate aldolase
UTI89_RS15580	UTI89_C3201		26.4947	34.1761	29.8826	34.07	24.0711	15.0813	-0.293185	0.715868	hypothetical protein
UTI89_RS01010	UTI89_C0206		313.52	306.406	291.582	231.501	228.676	283.528	-0.293178	0.468889	YaeQ family protein
UTI89_RS23640	UTI89_C4882		763.047	623.419	677.339	760.897	589.742	333.799	-0.292913	0.661427	porin family protein
UTI89_RS08865	UTI89_C1828	tyrS	5607.16	4021	4621.84	5907.21	3487.9	2237.05	-0.292786	0.70181	tyrosine--tRNA ligase
UTI89_RS04365	UTI89_C0907	rarA	1140.15	1068.89	1415.35	1146.15	1110.88	702.787	-0.292431	0.59099	replication-associated recombination protein RarA
UTI89_RS18585	UTI89_C3836	rplA	15540	12672.3	11580	14070.9	12698.7	5723.84	-0.292339	0.692378	50S ribosomal protein L1
UTI89_RS12745	UTI89_C2611	epmC	421.265	392.436	382.135	402.725	364.677	209.127	-0.292223	0.61896	elongation factor P hydroxylase
UTI89_RS07390	UTI89_C1540	sohB	898.17	787.229	717.183	812.438	648.717	500.698	-0.292034	0.568076	protease SohB
UTI89_RS07755	UTI89_C1608		252.583	194.45	227.289	227.133	155.259	167.905	-0.291978	0.567336	helix-turn-helix transcriptional regulator
UTI89_RS09725	UTI89_C2001	tsaB	619.975	695.307	460.917	580.064	516.325	353.907	-0.291758	0.608433	tRNA (adenosine(37)-N6)-threonylcarbamoyltransferase complex dimerization subunit type 1 TsaB
UTI89_RS01410	UTI89_C0289		2421.61	1574.46	4159.12	3386.03	1393.72	1883.15	-0.291499	0.75437	AAA family ATPase
UTI89_RS21080	UTI89_C4363	hemD	803.672	777.801	942.66	762.644	518.733	780.204	-0.291459	0.553183	uroporphyrinogen-III synthase
UTI89_RS05720	UTI89_C1186	dinI	157.202	182.665	119.53	142.395	120.356	111.601	-0.291268	0.583116	DNA damage-inducible protein I
UTI89_RS17595	UTI89_C3613	yhbY	3990.1	3920.82	4170.89	3191.22	3385.6	3303.8	-0.290243	0.353169	ribosome assembly RNA-binding protein YhbY
UTI89_RS01830	UTI89_C0375	fghA	377.991	395.971	470.877	342.447	347.828	328.772	-0.289176	0.462501	S-formylglutathione hydrolase
UTI89_RS00315	UTI89_C0062	djlA	841.648	723.591	695.45	633.353	678.805	538.904	-0.288917	0.475255	co-chaperone DjlA
UTI89_RS15925	UTI89_C3269	ghxQ	255.232	276.944	216.423	265.571	151.648	194.046	-0.28866	0.607103	guanine/hypoxanthine transporter GhxQ
UTI89_RS10225	UTI89_C2103		485.736	578.637	674.622	495.325	363.474	564.039	-0.288607	0.582454	DUF2766 domain-containing protein
UTI89_RS05860	UTI89_C1214	rpmF	5821.76	4922.54	4102.07	5894.11	4273.83	1988.72	-0.288323	0.723145	50S ribosomal protein L32
UTI89_RS23860	UTI89_C4925		179.281	128.455	141.263	145.016	146.834	76.4118	-0.288044	0.663579	type I secretion system permease/ATPase
UTI89_RS06655	UTI89_C1378	ldcA	603.196	576.28	699.072	506.682	417.634	614.31	-0.287655	0.538777	muramoyltetrapeptide carboxypeptidase
UTI89_RS09715	UTI89_C1999	fadD	491.918	489.072	408.396	479.601	414.023	244.317	-0.287578	0.634552	long-chain-fatty-acid--CoA ligase FadD
UTI89_RS23920	UTI89_C4937		5825.3	4222.52	4376.44	5068.57	3265.25	3485.78	-0.287241	0.593919	ATP-binding protein
UTI89_RS18200	UTI89_C3742	rpsK	3224.4	3544.89	3519.81	3684.8	3128.04	1621.74	-0.286678	0.666331	30S ribosomal protein S11
UTI89_RS01195	UTI89_C0246	tagH	49.4567	48.3179	85.1201	39.3115	54.16	57.3088	-0.286556	0.685144	type VI secretion system-associated FHA domain protein TagH
UTI89_RS20425	UTI89_C4224	uhpB	200.476	149.668	108.664	186.075	120.356	69.3738	-0.286236	0.735294	signal transduction histidine-protein kinase/phosphatase UhpB
UTI89_RS07810	UTI89_C1617	uspF	9745.63	12132.5	6605.87	7734.76	4685.44	10940	-0.286029	0.710336	universal stress protein UspF
UTI89_RS15550	UTI89_C3194		57.4051	81.3156	97.7976	27.0813	77.0276	90.4876	-0.285916	0.761699	OmpA family protein
UTI89_RS00915	UTI89_C0187	frr	5769.66	5279.62	5118.08	5252.02	4057.19	3961.35	-0.284763	0.488028	ribosome recycling factor
UTI89_RS03350	UTI89_C0695	speF	324.118	424.255	719.899	502.314	347.828	354.913	-0.284619	0.692922	ornithine decarboxylase SpeF
UTI89_RS18815	UTI89_C3883	gph	646.47	602.206	775.137	658.687	604.185	399.151	-0.284348	0.595396	phosphoglycolate phosphatase
UTI89_RS15760	UTI89_C3237	ygdR	166.033	226.269	168.429	114.44	158.869	187.008	-0.284302	0.617537	lipoprotein YgdR
UTI89_RS10475	UTI89_C2150	fliR	116.577	135.526	106.853	89.1061	107.116	98.531	-0.284213	0.553183	flagellar type III secretion system protein FliR
UTI89_RS04780	UTI89_C0995	mukE	430.097	412.47	505.288	466.497	405.598	235.268	-0.28357	0.643848	chromosome partition protein MukE
UTI89_RS18595	UTI89_C3839	nusG	1774.26	1381.19	1356.49	1522.67	1335.95	850.584	-0.282676	0.623098	transcription termination/antitermination protein NusG
UTI89_RS03375	UTI89_C0701	kdpB	61.8209	62.4598	70.6316	48.0474	63.7885	49.2655	-0.282351	0.604602	potassium-transporting ATPase subunit KdpB
UTI89_RS04735	UTI89_C0985	msbA	2328	1788.94	2009.38	2154.27	1739.14	1145.17	-0.282003	0.62861	lipid A ABC transporter ATP-binding protein/permease MsbA
UTI89_RS00295	UTI89_C0058	rsmA	1270.86	1190.27	1429.84	1150.52	1068.76	982.293	-0.281451	0.453324	16S rRNA (adenine(1518)-N(6)/adenine(1519)-N(6))-dimethyltransferase RsmA
UTI89_RS13495	UTI89_C2760	murQ	380.64	342.939	356.78	339.826	267.189	281.517	-0.280985	0.494658	N-acetylmuramic acid 6-phosphate etherase
UTI89_RS19280	UTI89_C3978	ftsE	672.082	539.747	673.717	491.831	622.238	439.368	-0.280932	0.551045	cell division ATP-binding protein FtsE
UTI89_RS02085	UTI89_C0434		210.191	199.164	182.918	141.522	163.684	182.986	-0.279924	0.529931	DUF3251 domain-containing protein
UTI89_RS19075	UTI89_C3937	glgP	4127.87	5503.53	5798.13	3853.4	3492.72	5364.91	-0.279538	0.596699	glycogen phosphorylase
UTI89_RS15890	UTI89_C3262	mocA	92.7314	267.516	176.579	136.28	131.188	173.937	-0.279057	0.733157	molybdenum cofactor cytidylyltransferase
UTI89_RS16050	UTI89_C3295	ygfB	1927.05	2336.94	1975.87	1702.63	1883.56	1557.39	-0.278675	0.472083	UPF0149 family protein YgfB
UTI89_RS23325	UTI89_C4816	fklB	641.171	533.854	427.412	631.605	409.209	279.506	-0.278673	0.696831	FKBP-type peptidyl-prolyl cis-trans isomerase
UTI89_RS01380	UTI89_C0283	proB	1577.32	1252.73	2021.15	1278.94	1236.05	1485	-0.278599	0.58098	glutamate 5-kinase
UTI89_RS04770	UTI89_C0993	cmoM	733.903	649.346	742.537	533.763	671.584	548.958	-0.278316	0.489989	tRNA uridine 5-oxyacetic acid(34) methyltransferase CmoM
UTI89_RS16005	UTI89_C3285		719.772	1018.21	996.992	436.795	823.232	996.369	-0.277776	0.697405	hemolysin III family protein
UTI89_RS20040	UTI89_C4141		993.55	1255.09	929.077	791.472	941.181	889.795	-0.27689	0.522397	YibL family ribosome-associated protein
UTI89_RS14450	UTI89_C2964		22.9621	21.2128	42.5601	20.0926	22.8676	29.1571	-0.276319	0.744448	YmfQ family protein
UTI89_RS09920	UTI89_C2042	copD	663.25	684.701	781.475	632.479	645.106	481.595	-0.275847	0.529931	copper homeostasis membrane protein CopD
UTI89_RS12880	UTI89_C2638		820.452	857.938	770.609	749.54	671.584	601.24	-0.275633	0.470396	Arc family DNA-binding protein
UTI89_RS20855	UTI89_C4313		54.7557	86.0295	60.6707	30.5756	62.5849	73.3955	-0.275618	0.733157	tRNA-Glu
UTI89_RS09540	UTI89_C1964	pncA	399.186	324.084	265.321	346.815	249.136	220.187	-0.275464	0.629546	bifunctional nicotinamidase/pyrazinamidase
UTI89_RS10540	UTI89_C2165		451.293	585.708	529.737	414.082	428.466	451.433	-0.275232	0.494801	porin
UTI89_RS14190	UTI89_C2907	pat	2083.36	2255.62	1846.38	1969.07	1488.8	1652.91	-0.274882	0.514211	protein lysine acetyltransferase
UTI89_RS14045	UTI89_C2879	tadA	580.233	520.891	537.887	380.885	448.926	525.834	-0.274588	0.525294	tRNA adenosine(34) deaminase TadA
UTI89_RS09360	UTI89_C1927	celF	85.6661	67.1737	78.7814	95.2213	49.3458	46.2492	-0.274231	0.707554	6-phospho-beta-glucosidase
UTI89_RS02390	UTI89_C0500	recR	379.757	365.331	409.301	414.955	321.349	218.176	-0.273788	0.635175	recombination protein RecR
UTI89_RS08820	UTI89_C1819	rsxC	845.18	771.908	1016.01	1024.72	778.701	375.021	-0.273389	0.72513	electron transport complex subunit RsxC
UTI89_RS17425		lpoA	3126.37	2583.24	3200.16	2767.53	2292.77	2313.47	-0.272987	0.498836	penicillin-binding protein activator LpoA
UTI89_RS18770	UTI89_C3874		22.0789	16.4988	18.1107	11.3567	19.2569	17.0921	-0.272495	0.75205	aminotransferase class I/II-fold pyridoxal phosphate-dependent enzyme
UTI89_RS01400	UTI89_C0287		37.0926	45.961	112.286	54.1626	43.328	64.3467	-0.272488	0.774292	NIPSNAP family protein
UTI89_RS03510	UTI89_C0727	cydA	24766.3	32312.9	30659.6	29899.5	21289.7	21456.6	-0.272305	0.574372	cytochrome ubiquinol oxidase subunit I
UTI89_RS11285	UTI89_C2310	rfbA	791.308	890.936	973.448	1061.41	799.161	340.837	-0.270442	0.749129	glucose-1-phosphate thymidylyltransferase RfbA
UTI89_RS05895	UTI89_C1222	pabC	570.519	577.458	490.799	538.131	410.412	409.205	-0.270145	0.543322	aminodeoxychorismate lyase
UTI89_RS21000	UTI89_C4345	rfbA	199.593	162.631	231.817	160.741	150.444	181.981	-0.269949	0.580422	glucose-1-phosphate thymidylyltransferase RfbA
UTI89_RS05660	UTI89_C1173	mdoH	2333.3	1937.43	2435.89	2473.13	1960.59	1129.08	-0.269766	0.683417	glucans biosynthesis glucosyltransferase MdoH
UTI89_RS12085	UTI89_C2472	ccmH	344.431	372.402	463.633	373.896	297.278	307.658	-0.26944	0.563726	cytochrome c-type biogenesis thiol:disulfide oxidoreductase CcmH
UTI89_RS23390	UTI89_C4828	tamA	1392.74	1380.01	1490.51	936.488	1266.14	1336.2	-0.269102	0.543364	autotransporter assembly complex protein TamA
UTI89_RS04745	UTI89_C0987		208.425	192.093	160.279	131.038	166.091	168.91	-0.268753	0.579761	YcaQ family DNA glycosylase
UTI89_RS03095	UTI89_C0643	holA	974.121	1057.1	1478.74	967.937	1134.95	811.372	-0.268735	0.608674	DNA polymerase III subunit delta
UTI89_RS12615	UTI89_C2584	yfcE	950.276	704.735	720.805	801.955	655.938	514.774	-0.268266	0.609625	phosphodiesterase
UTI89_RS21860	UTI89_C4517	hslV	4925.36	4860.08	4505.93	2252.11	4604.8	5013.01	-0.267942	0.692378	ATP-dependent protease subunit HslV
UTI89_RS16685	UTI89_C3423		1059.79	933.361	830.374	907.66	659.549	777.188	-0.267672	0.555936	TIGR00645 family protein
UTI89_RS04940	UTI89_C1026	yccS	956.458	940.432	1091.17	832.531	819.621	833.491	-0.265752	0.454409	TIGR01666 family membrane protein
UTI89_RS16850	UTI89_C3457		957.341	1120.74	1013.29	883.199	848.507	839.524	-0.26532	0.455277	antibiotic biosynthesis monooxygenase
UTI89_RS11215	UTI89_C2296	hisH	268.479	301.692	415.64	324.102	309.314	187.008	-0.26528	0.676786	imidazole glycerol phosphate synthase subunit HisH
UTI89_RS03955	UTI89_C0821	mntR	169.566	181.487	146.696	172.971	142.02	98.531	-0.265119	0.645891	manganese-binding transcriptional regulator MntR
UTI89_RS23445	UTI89_C4839	pmbA	1248.78	1213.84	1042.27	975.8	973.677	968.217	-0.264427	0.466896	metalloprotease PmbA
UTI89_RS14320	UTI89_C2938		861.96	595.136	741.632	932.994	534.379	362.956	-0.264246	0.734707	OmpA family protein
UTI89_RS07445	UTI89_C1549	pgpB	583.766	658.774	546.942	433.3	387.545	668.603	-0.264061	0.637915	phosphatidylglycerophosphatase B
UTI89_RS24910	UTI89_C5134		29.1441	15.3203	28.0715	20.9662	25.2747	15.0813	-0.263803	0.759327	Ail/Lom family outer membrane beta-barrel protein
UTI89_RS09695	UTI89_C1996	leuE	589.065	466.681	435.562	559.971	436.891	245.322	-0.263487	0.708065	leucine efflux protein LeuE
UTI89_RS00840	UTI89_C0171	clcA	1137.5	1164.34	1344.72	746.919	921.924	1369.38	-0.263477	0.645981	H(+)/Cl(-) exchange transporter ClcA
UTI89_RS21895	UTI89_C4524	metB	133.357	137.883	186.54	130.165	133.595	118.639	-0.261293	0.59867	cystathionine gamma-synthase
UTI89_RS15195	UTI89_C3118	ispD	963.523	646.989	817.697	857.865	686.027	482.601	-0.26106	0.666331	2-C-methyl-D-erythritol 4-phosphate cytidylyltransferase
UTI89_RS18110	UTI89_C3724		434.513	517.355	421.979	406.219	393.563	345.864	-0.261049	0.529931	gamma carbonic anhydrase family protein
UTI89_RS00590	UTI89_C0119	ampE	535.193	451.36	500.76	515.418	355.049	369.994	-0.261005	0.590488	beta-lactamase regulator AmpE
UTI89_RS07600	UTI89_C1578	pspE	379.757	445.468	136.736	374.77	340.606	87.4714	-0.260273	0.834637	thiosulfate sulfurtransferase PspE
UTI89_RS11295	UTI89_C2312	rfbB	3545.87	3501.28	3834.93	4104.12	2902.98	2080.21	-0.25993	0.662364	dTDP-glucose 4,6-dehydratase
UTI89_RS04445	UTI89_C0924		98.0303	101.35	155.752	75.1287	83.0453	138.748	-0.259691	0.718943	phage tail protein
UTI89_RS16270	UTI89_C3340	yggS	634.106	522.069	527.926	523.28	458.555	425.292	-0.259196	0.538889	pyridoxal phosphate homeostasis protein
UTI89_RS22280	UTI89_C4605	malK	107.745	60.1028	45.2767	63.772	46.9387	67.363	-0.258913	0.750204	maltose/maltodextrin ABC transporter ATP-binding protein MalK
UTI89_RS11870	UTI89_C2427	folE	4179.98	2576.17	3479.06	3360.7	2563.57	2631.18	-0.258668	0.628074	GTP cyclohydrolase I FolE
UTI89_RS13140	UTI89_C2689		12.3642	16.4988	20.8273	13.1038	14.4427	14.0759	-0.257975	0.773956	hypothetical protein
UTI89_RS21375	UTI89_C4423	tatA	550.206	573.923	373.985	556.477	458.555	237.279	-0.257975	0.733696	Sec-independent protein translocase subunit TatA
UTI89_RS12345	UTI89_C2526		96.264	114.313	87.8367	97.842	86.656	64.3467	-0.257874	0.646225	hypothetical protein
UTI89_RS06975	UTI89_C1449	kch	3039.82	2706.98	3256.3	2665.32	1976.24	2887.56	-0.257835	0.581636	voltage-gated potassium channel protein
UTI89_RS13450	UTI89_C2751	crr	8472.12	10845.6	10299.5	7903.37	6736.3	10129.6	-0.257828	0.596877	PTS glucose transporter subunit IIA
UTI89_RS04915	UTI89_C1021	matP	445.994	532.676	359.497	403.598	338.199	376.026	-0.257763	0.590488	macrodomain Ter protein MatP
UTI89_RS17565	UTI89_C3606		47.6904	87.208	60.6707	34.07	87.8596	42.2276	-0.257509	0.776046	tRNA-Leu
UTI89_RS16660	UTI89_C3419	hybO	3682.76	4452.32	3035.35	4454.43	2543.11	2345.64	-0.257463	0.700011	hydrogenase 2 small subunit
UTI89_RS19310	UTI89_C3984	zntA	981.186	1050.03	1075.77	474.359	1072.37	1053.68	-0.257346	0.717022	Zn(II)/Cd(II)/Pb(II) translocating P-type ATPase ZntA
UTI89_RS13060	UTI89_C2674		15.0137	14.1418	12.6775	8.7359	16.8498	10.0542	-0.256854	0.793514	hypothetical protein
UTI89_RS07455	UTI89_C1551	lapB	1884.65	1832.55	2007.57	1354.06	1573.05	1866.06	-0.256423	0.543322	lipopolysaccharide assembly protein LapB
UTI89_RS24060	UTI89_C4966		20.3126	11.7849	10.8664	5.24154	27.6818	4.02167	-0.256255	0.870264	EutN/CcmL family microcompartment protein
UTI89_RS03610	UTI89_C0749	zitB	399.186	395.971	373.985	297.02	299.685	382.059	-0.256171	0.54833	CDF family zinc transporter ZitB
UTI89_RS00140	#N/A	fkpB	661.484	672.916	865.69	476.106	763.054	605.262	-0.255555	0.632882	FKBP-type peptidyl-prolyl cis-trans isomerase
UTI89_RS06520	UTI89_C1352		322.352	312.299	302.448	101.336	216.64	467.519	-0.255051	0.80685	hypothetical protein
UTI89_RS13770	UTI89_C2818	ppx	1046.54	1091.28	1203.45	1122.56	1151.8	526.839	-0.254472	0.715221	exopolyphosphatase
UTI89_RS15735	UTI89_C3232	rppH	1707.14	2175.49	1562.95	1660.69	1622.39	1281.91	-0.254192	0.592262	RNA pyrophosphohydrolase
UTI89_RS19315	UTI89_C3986	tusA	550.206	357.081	377.607	280.422	456.148	342.848	-0.253546	0.676455	sulfurtransferase TusA
UTI89_RS07045	UTI89_C1465		212.841	234.519	151.224	135.406	188.958	177.959	-0.25341	0.653285	DUF1391 family protein
UTI89_RS23040	UTI89_C4759	mscM	1910.27	1952.75	1725.04	938.235	1218	2532.65	-0.253099	0.753886	miniconductance mechanosensitive channel MscM
UTI89_RS21650	UTI89_C4478	fdhE	1910.27	2052.92	1572.91	2114.09	1341.96	1188.4	-0.252948	0.670199	formate dehydrogenase accessory protein FdhE
UTI89_RS02615	UTI89_C0545	allD	54.7557	75.4231	73.3482	79.4967	46.9387	43.233	-0.252721	0.72136	ureidoglycolate dehydrogenase
UTI89_RS19275	UTI89_C3977	ftsX	1377.72	1605.1	1476.93	1204.68	1476.76	1062.73	-0.252497	0.56581	cell division protein FtsX
UTI89_RS03740	UTI89_C0774	bioF	49.4567	67.1737	71.5371	23.5869	69.8062	65.3522	-0.25222	0.782231	8-amino-7-oxononanoate synthase
UTI89_RS10035	UTI89_C2065	ruvA	669.432	611.634	533.359	585.305	645.106	293.582	-0.251976	0.716688	Holliday junction branch migration protein RuvA
UTI89_RS01160	UTI89_C0239	tssM	167.8	174.416	278.904	146.763	187.755	188.013	-0.251829	0.675594	type VI secretion system membrane subunit TssM
UTI89_RS17515	UTI89_C3594	pnp	9996.44	10244.6	8482.13	9764.11	9080.83	5278.44	-0.251767	0.672065	polyribonucleotide nucleotidyltransferase
UTI89_RS08640	UTI89_C1782		145.721	173.237	166.618	101.336	108.32	198.067	-0.251195	0.710336	LysR family transcriptional regulator
UTI89_RS14025	UTI89_C2874	qseG	740.968	665.845	871.123	648.204	595.76	670.614	-0.250935	0.545047	two-component system QseEF-associated lipoprotein QseG
UTI89_RS12100	UTI89_C2475	ccmE	50.3399	49.4964	63.3873	43.6795	44.5316	49.2655	-0.250641	0.666068	cytochrome c maturation protein CcmE
UTI89_RS23400	UTI89_C4830		580.233	763.659	565.958	517.165	495.865	591.186	-0.25051	0.583116	gamma-glutamylcyclotransferase
UTI89_RS10595	UTI89_C2175	mtfA	1254.08	1484.89	1423.5	1579.45	746.205	1174.33	-0.249433	0.699751	DgsA anti-repressor MtfA
UTI89_RS12030	UTI89_C2460	rsuA	1373.31	1402.4	1394.52	1118.19	1186.71	1204.49	-0.248997	0.455815	16S rRNA pseudouridine(516) synthase RsuA
UTI89_RS20090	UTI89_C4152	grxC	1746.88	1490.79	1686.1	1535.77	1215.59	1391.5	-0.248991	0.538329	glutaredoxin 3
UTI89_RS00445	UTI89_C0090	mraZ	1857.28	2480.71	2235.76	1435.31	2099	1998.77	-0.248742	0.618833	division/cell wall cluster transcriptional repressor MraZ
UTI89_RS22865	UTI89_C4723	ghoS	112.161	167.345	294.298	72.5079	113.134	297.604	-0.248233	0.834665	type V toxin-antitoxin system endoribonuclease antitoxin GhoS
UTI89_RS11110	UTI89_C2276		29.1441	42.4255	38.9379	23.5869	39.7173	30.1625	-0.248199	0.734027	RadC family protein
UTI89_RS22265	UTI89_C4603	malF	166.033	124.92	111.381	123.176	85.4525	129.699	-0.247801	0.678185	maltose ABC transporter permease MalF
UTI89_RS21435	UTI89_C4434	trkH	595.247	606.92	728.049	563.465	547.618	514.774	-0.247759	0.53528	Trk system potassium transporter TrkH
UTI89_RS06625	UTI89_C1372	nhaB	1079.22	967.537	1109.28	1157.51	840.082	660.56	-0.247427	0.651461	Na(+)/H(+) antiporter NhaB
UTI89_RS21055	UTI89_C4357		30.9105	34.1761	36.2213	12.2303	24.0711	49.2655	-0.247376	0.813839	tRNA-Pro
UTI89_RS09730	UTI89_C2002		932.613	810.799	794.153	971.432	712.505	453.443	-0.247316	0.704921	ATP-dependent DNA helicase
UTI89_RS04350	UTI89_C0904	lrp	2007.41	2526.67	1712.36	2524.67	1810.15	926.995	-0.24725	0.760364	leucine-responsive transcriptional regulator Lrp
UTI89_RS04355	UTI89_C0905	ftsK	6578.63	5798.15	6378.58	6896.99	5435.26	3470.7	-0.247088	0.683417	DNA translocase FtsK
UTI89_RS09710	UTI89_C1998	rnd	1054.49	789.586	896.478	805.45	793.143	712.841	-0.246183	0.562158	ribonuclease D
UTI89_RS21755	UTI89_C4495	cpxA	1586.15	1592.13	1821.93	1135.67	1417.79	1663.97	-0.245885	0.593741	envelope stress sensor histidine kinase CpxA
UTI89_RS23260	UTI89_C4802	rpsR	3617.41	3658.02	2372.5	3508.34	3284.5	1351.28	-0.244423	0.769769	30S ribosomal protein S18
UTI89_RS02190	UTI89_C0457	ampG	566.103	325.262	494.421	621.996	272.004	275.485	-0.244232	0.773989	muropeptide MFS transporter AmpG
UTI89_RS15705	UTI89_C3225		41.5083	45.961	58.8597	38.4379	33.6996	51.2763	-0.24384	0.71615	DUF2509 family protein
UTI89_RS04980	UTI89_C1034	rlmI	1057.14	979.322	799.586	865.727	735.373	793.275	-0.24377	0.570364	23S rRNA (cytosine(1962)-C(5))-methyltransferase RlmI
UTI89_RS21095	UTI89_C4366	cyaY	295.857	210.949	228.194	245.479	204.604	170.921	-0.243484	0.646695	iron donor protein CyaY
UTI89_RS22825	UTI89_C4714		287.909	332.333	285.243	276.054	202.197	285.539	-0.242782	0.61191	DUF2238 domain-containing protein
UTI89_RS15510	UTI89_C3186	mltA	1458.97	1047.67	878.367	1260.59	938.773	661.565	-0.242551	0.722757	murein transglycosylase A
UTI89_RS19090	UTI89_C3940	glgX	1809.59	2813.05	2717.51	1596.92	1866.71	2742.78	-0.241965	0.702885	glycogen debranching protein GlgX
UTI89_RS21355	UTI89_C4419	rmuC	724.188	901.542	535.17	644.709	736.576	446.406	-0.241372	0.701976	DNA recombination protein RmuC
UTI89_RS05835	UTI89_C1209	rne	6546.84	5682.66	7381.91	5833.83	5673.56	5087.41	-0.241024	0.553183	ribonuclease E
UTI89_RS05355	UTI89_C1110	sfaD	172.215	180.308	73.3482	255.962	48.1422	55.298	-0.240692	0.865154	type 1 fimbrial protein
UTI89_RS03940	UTI89_C0818	ompX	25364.2	23068.9	25016.3	16035.6	26182.2	19956.5	-0.240471	0.632834	outer membrane protein OmpX
UTI89_RS18415	UTI89_C3796		1239.95	1120.74	1019.63	1057.04	941.181	863.654	-0.24002	0.556195	tRNA-Thr
UTI89_RS18165	UTI89_C3735	mscL	2846.41	3249.09	2629.67	2608.54	2008.73	2769.93	-0.239857	0.595396	large-conductance mechanosensitive channel protein MscL
UTI89_RS15365	UTI89_C3155	rlmD	1556.12	1649.88	1355.58	1384.64	1269.75	1208.51	-0.239518	0.538777	23S rRNA (uracil(1939)-C(5))-methyltransferase RlmD
UTI89_RS10505	UTI89_C2159		216.373	190.915	212.8	196.558	170.905	157.851	-0.239153	0.59033	DUF808 domain-containing protein
UTI89_RS20750	UTI89_C4291	atpF	2850.83	2923.82	2579.86	3623.65	2109.83	1344.24	-0.239087	0.760364	F0F1 ATP synthase subunit B
UTI89_RS21025	UTI89_C4351	wzyE	258.765	228.626	250.833	203.546	196.18	226.219	-0.238547	0.567326	ECA oligosaccharide polymerase
UTI89_RS19300	UTI89_C3982		325.885	282.837	276.188	267.318	259.968	223.203	-0.238152	0.580043	DUF2500 domain-containing protein
UTI89_RS17745	UTI89_C3646	arcB	1717.74	1612.17	1333.85	1634.49	1360.02	959.169	-0.238122	0.669031	aerobic respiration two-component sensor histidine kinase ArcB
UTI89_RS02675	UTI89_C0558	ybcJ	120.992	87.208	129.491	119.682	84.2489	82.4443	-0.237625	0.696831	ribosome-associated protein YbcJ
UTI89_RS20755	UTI89_C4292	atpE	1517.26	1249.2	1140.07	2035.46	871.374	407.194	-0.237005	0.831582	F0F1 ATP synthase subunit C
UTI89_RS18120	UTI89_C3726	aroE	2669.78	2011.68	2106.27	2377.91	1910.04	1471.93	-0.236875	0.66336	shikimate dehydrogenase
UTI89_RS07920	UTI89_C1640		137.772	164.988	118.625	138.901	111.931	105.569	-0.236682	0.655668	hypothetical protein
UTI89_RS13300	UTI89_C2720	glk	650.003	828.476	760.648	539.878	700.469	660.56	-0.236452	0.595396	glucokinase
UTI89_RS11385	UTI89_C2333	wcaA	27.3778	28.2837	33.5047	19.219	30.0889	27.1463	-0.235638	0.751548	colanic acid biosynthesis glycosyltransferase WcaA
UTI89_RS10485	UTI89_C2152	dsrB	156.319	167.345	135.83	136.28	136.002	117.634	-0.235454	0.609619	protein DsrB
UTI89_RS23120	UTI89_C4775	hflC	1689.48	1759.48	2192.3	1743.69	2235	814.389	-0.235262	0.769769	protease modulator HflC
UTI89_RS01960	UTI89_C0406		370.926	322.905	282.526	338.953	299.685	191.029	-0.234665	0.697405	YaiI/YqxD family protein
UTI89_RS18880	UTI89_C3896	igaA	1587.03	1443.65	1391.8	1382.89	1334.74	1041.61	-0.234461	0.585254	intracellular growth attenuator protein IgaA
UTI89_RS03285	UTI89_C0684	glnS	3386.02	2609.17	3196.53	3640.25	2587.64	1586.55	-0.234159	0.741172	glutamine--tRNA ligase
UTI89_RS02775	UTI89_C0578	nfsB	1375.96	1288.09	1648.98	1070.15	1307.06	1290.96	-0.23413	0.588935	oxygen-insensitive NAD(P)H nitroreductase
UTI89_RS15855	UTI89_C3255	ygeW	2897.63	4686.84	2223.08	7449.97	355.049	536.893	-0.23343	0.936709	knotted carbamoyltransferase YgeW
UTI89_RS20155	UTI89_C4169		362.977	453.717	603.085	403.598	409.209	395.129	-0.233281	0.65987	UDP-galactose--(galactosyl) LPS alpha1,2-galactosyltransferase
UTI89_RS27360			178.398	238.054	130.397	86.4854	137.205	241.3	-0.233181	0.794437	type I toxin-antitoxin system toxin Ldr family protein
UTI89_RS06765	UTI89_C1403	lolB	1333.57	1219.73	1400.86	1279.81	988.119	1095.91	-0.232999	0.574372	lipoprotein localization protein LolB
UTI89_RS12565	UTI89_C2573	yfbR	517.529	539.747	517.965	487.463	432.076	420.265	-0.232762	0.541531	5'-deoxynucleotidase
UTI89_RS13880	UTI89_C2842	yfhM	2529.36	2810.69	2827.98	2391.01	2102.61	2459.25	-0.232181	0.535444	alpha2-macroglobulin
UTI89_RS01950	UTI89_C0404	adrA	185.463	201.521	294.298	154.625	175.719	250.349	-0.231408	0.71996	diguanylate cyclase AdrA
UTI89_RS15555	UTI89_C3196		75.0683	77.7801	90.5533	79.4967	66.1956	61.3305	-0.231329	0.669031	Hcp family type VI secretion system effector
UTI89_RS13765	UTI89_C2817	ppk1	4635.69	4554.85	4951.46	4600.32	3816.48	3629.56	-0.231318	0.559073	polyphosphate kinase 1
UTI89_RS20245	UTI89_C4188		931.73	649.346	609.424	779.242	701.673	386.08	-0.230721	0.749129	YicC family protein
UTI89_RS02035	UTI89_C0424	proY	559.038	456.074	538.792	512.797	435.687	376.026	-0.230561	0.616222	proline-specific permease ProY
UTI89_RS15425	UTI89_C3167	sdaC	2600.89	2161.34	1306.68	3142.3	1184.3	845.556	-0.230423	0.833071	HAAAP family serine/threonine permease SdaC
UTI89_RS18115	UTI89_C3725		262.297	242.768	247.211	243.732	228.676	168.91	-0.230363	0.634256	DUF1488 domain-containing protein
UTI89_RS20100	UTI89_C4157	gpmM	1735.4	2514.89	2841.56	1782.12	1948.56	2316.48	-0.229862	0.675354	2,3-bisphosphoglycerate-independent phosphoglycerate mutase
UTI89_RS20745	UTI89_C4289	atpH	1729.22	1879.69	1781.18	2344.71	1482.78	769.145	-0.229514	0.784598	F0F1 ATP synthase subunit delta
UTI89_RS00900	UTI89_C0183	rpsB	12073.6	10495.6	9158.57	11700	10368.6	4993.91	-0.229447	0.757211	30S ribosomal protein S2
UTI89_RS17895	UTI89_C3679	mreD	381.523	443.111	438.278	297.02	389.952	391.108	-0.229027	0.612696	rod shape-determining protein MreD
UTI89_RS20290	UTI89_C4198	gltS	857.544	707.092	677.339	750.414	465.776	695.749	-0.229006	0.675594	sodium/glutamate symporter
UTI89_RS17470	UTI89_C3583		670.315	942.789	788.72	661.307	682.416	704.798	-0.228904	0.602538	N-acetyltransferase
UTI89_RS17590	UTI89_C3611	rlmE	2754.56	3155.99	2721.13	1354.06	2493.77	3517.96	-0.22887	0.761699	23S rRNA (uridine(2552)-2'-O)-methyltransferase RlmE
UTI89_RS02520	UTI89_C0526	fetB	377.991	289.908	375.796	286.537	257.561	346.869	-0.228845	0.640582	iron export ABC transporter permease subunit FetB
UTI89_RS09945	UTI89_C2047	ptrB	2056.87	1886.76	2009.38	1745.43	1603.14	1732.34	-0.22851	0.514102	oligopeptidase B
UTI89_RS07655	UTI89_C1590	ompG	25.6115	11.7849	14.4885	10.4831	13.2391	21.1138	-0.228452	0.828568	monomeric porin OmpG
UTI89_RS19670	UTI89_C4063	bcsZ	133.357	113.135	298.826	203.546	113.134	148.802	-0.228133	0.804518	cellulase
UTI89_RS09230	UTI89_C1900	ydiV	1133.97	754.231	926.361	1465.88	486.236	450.427	-0.227888	0.82556	anti-FlhDC factor
UTI89_RS19445	UTI89_C4014	uspA	7651.66	11233.3	7499.63	6074.07	5145.2	11320	-0.227195	0.768219	universal stress protein UspA
UTI89_RS04205	UTI89_C0870	amiD	1374.19	1308.12	1248.73	942.603	950.809	1464.89	-0.227122	0.666411	N-acetylmuramoyl-L-alanine amidase AmiD
UTI89_RS19825	UTI89_C4097	cspA	81644.2	99354.6	71814.2	71690.3	95941.4	48397.8	-0.226844	0.726384	RNA chaperone/antiterminator CspA
UTI89_RS21700	UTI89_C4485	rhaD	37.9757	45.961	61.5763	31.4492	42.1244	51.2763	-0.225892	0.756776	rhamnulose-1-phosphate aldolase
UTI89_RS19360	UTI89_C3996	nikD	74.1851	100.171	269.849	145.889	121.559	112.607	-0.225801	0.828568	nickel import ATP-binding protein NikD
UTI89_RS17530	UTI89_C3597	rbfA	682.68	731.84	576.825	451.646	784.718	467.519	-0.225794	0.715221	30S ribosome-binding factor RbfA
UTI89_RS02620	UTI89_C0546		24.7284	27.1052	23.5439	19.219	15.6462	29.1571	-0.225727	0.782231	acyl-CoA synthetase FdrA
UTI89_RS01750	UTI89_C0360		88.3156	141.418	96.8921	84.7382	96.2845	97.5255	-0.225698	0.701976	hypothetical protein
UTI89_RS16950	UTI89_C3477	zupT	668.549	793.121	652.89	672.664	511.511	623.359	-0.224995	0.612729	zinc transporter ZupT
UTI89_RS10555	UTI89_C2167	hprS	998.849	470.216	854.824	985.409	593.353	410.211	-0.224581	0.797323	two-component system sensor histidine kinase HprS
UTI89_RS04705	UTI89_C0979	aroA	1058.9	849.689	1198.02	1361.93	694.452	602.245	-0.224312	0.769769	3-phosphoshikimate 1-carboxyvinyltransferase
UTI89_RS12965	UTI89_C2655		70.6525	57.7458	54.332	49.7946	42.1244	64.3467	-0.224034	0.72203	hypothetical protein
UTI89_RS15685	UTI89_C3221	recB	1291.17	1336.4	1648.07	1469.38	1334.74	856.616	-0.224033	0.700302	exodeoxyribonuclease V subunit beta
UTI89_RS14590	UTI89_C2992		255.232	243.947	320.559	344.194	184.144	172.932	-0.22349	0.75437	hypothetical protein
UTI89_RS18230	UTI89_C3750	rpsE	4350.43	5444.61	3914.62	4028.12	5277.59	2438.14	-0.223311	0.75064	30S ribosomal protein S5
UTI89_RS04195	UTI89_C0868		2488.73	3251.44	3696.39	1978.68	1878.75	4227.78	-0.222919	0.781233	lipoprotein
UTI89_RS00115	#N/A	rpsT	7194.19	6311.97	5428.67	7574.02	6516.05	2144.56	-0.221962	0.818775	30S ribosomal protein S20
UTI89_RS13715	UTI89_C2806		1080.98	1141.95	1237.86	1077.14	841.285	1048.65	-0.22158	0.595396	glycine cleavage system transcriptional repressor
UTI89_RS00690	UTI89_C0138	hpt	248.167	235.697	204.651	214.029	231.083	145.786	-0.221255	0.687364	hypoxanthine phosphoribosyltransferase
UTI89_RS17640	UTI89_C3623	murA	1714.21	1146.67	1425.31	1688.65	1225.22	766.128	-0.219989	0.760767	UDP-N-acetylglucosamine 1-carboxyvinyltransferase
UTI89_RS00370	UTI89_C0074	thiQ	143.954	156.739	159.374	109.199	167.294	119.645	-0.219901	0.685144	thiamine ABC transporter ATP-binding protein ThiQ
UTI89_RS19290	UTI89_C3980	rsmD	950.276	1197.34	1029.59	677.906	937.57	1113	-0.219727	0.686851	16S rRNA (guanine(966)-N(2))-methyltransferase
UTI89_RS02095	UTI89_C0436	ribD	2025.96	1924.47	1711.46	1845.89	1747.56	1268.84	-0.219609	0.646061	bifunctional diaminohydroxyphosphoribosylaminopyrimidine deaminase/5-amino-6-(5-phosphoribosylamino)uracil reductase RibD
UTI89_RS21515	UTI89_C4454		955.575	816.691	680.961	898.05	659.549	548.958	-0.219338	0.70411	YihA family ribosome biogenesis GTP-binding protein
UTI89_RS16015	UTI89_C3287	bglA	1619.71	1661.67	1580.16	1319.99	1552.59	1304.03	-0.219322	0.563109	6-phospho-beta-glucosidase
UTI89_RS17525	UTI89_C3596	truB	1225.82	1359.97	1070.34	881.452	1393.72	866.67	-0.219115	0.701976	tRNA pseudouridine(55) synthase TruB
UTI89_RS03300	UTI89_C0686		159.851	123.741	168.429	60.2777	168.498	160.867	-0.21891	0.801699	hypothetical protein
UTI89_RS00955	UTI89_C0195	fabZ	2275.89	2282.73	2126.19	2546.51	1937.72	1259.79	-0.218674	0.726705	3-hydroxyacyl-ACP dehydratase FabZ
UTI89_RS07735	UTI89_C1605	fnr	7090.86	6291.94	4499.6	4941.02	6289.78	4137.29	-0.218655	0.707784	fumarate/nitrate reduction transcriptional regulator Fnr
UTI89_RS03595	UTI89_C0746		44.1578	61.2813	62.4818	34.07	39.7173	70.3793	-0.218262	0.783364	tRNA-Lys
UTI89_RS01060	UTI89_C0216	gmhB	922.898	819.048	888.328	718.091	693.248	850.584	-0.217782	0.590488	D-glycero-beta-D-manno-heptose 1,7-bisphosphate 7-phosphatase
UTI89_RS24890	UTI89_C5130		21.1957	17.6773	32.5992	15.7246	18.0533	28.1517	-0.21749	0.812168	phage minor tail protein L
UTI89_RS06995	UTI89_C1454		488.385	458.431	448.239	468.244	352.642	378.037	-0.217429	0.618927	septation protein A
UTI89_RS01125	UTI89_C0232		593.481	669.38	517.06	512.797	545.211	472.546	-0.217362	0.608674	class I SAM-dependent methyltransferase
UTI89_RS20225	UTI89_C4184	dut	869.909	595.136	639.307	694.504	617.424	498.687	-0.217222	0.686851	dUTP diphosphatase
UTI89_RS24535	UTI89_C5058	tsr	174.865	207.414	399.34	186.948	217.844	268.447	-0.216434	0.784598	methyl-accepting chemotaxis protein
UTI89_RS12890	UTI89_C2640		2819.92	2382.9	2168.75	2316.76	1890.79	2139.53	-0.215752	0.618029	hypothetical protein
UTI89_RS06875	UTI89_C1426		70.6525	95.4574	67.0095	39.3115	64.992	96.5201	-0.214774	0.793344	tRNA-Tyr
UTI89_RS21865	UTI89_C4518	ftsN	1753.06	1722.95	1890.75	1520.05	1577.86	1527.23	-0.214715	0.539876	cell division protein FtsN
UTI89_RS12485	UTI89_C2555		66.2367	126.098	78.7814	104.831	79.4347	48.2601	-0.214656	0.796867	YfbM family protein
UTI89_RS23435	UTI89_C4837	mpl	1122.49	846.153	984.315	920.764	801.568	823.437	-0.214244	0.618452	UDP-N-acetylmuramate:L-alanyl-gamma-D-glutamyl-meso-diaminopimelate ligase
UTI89_RS01385	UTI89_C0284	proA	1234.65	1145.49	1464.25	1352.32	1013.39	948.109	-0.214081	0.668445	glutamate-5-semialdehyde dehydrogenase
UTI89_RS23110	UTI89_C4773	hflX	7843.31	7060.31	8722.1	6287.22	6136.93	7944.81	-0.214009	0.628074	GTPase HflX
UTI89_RS08595	UTI89_C1773		408.901	490.25	306.07	204.42	245.525	589.175	-0.213441	0.824114	DUF1161 domain-containing protein
UTI89_RS21955	UTI89_C4536	gldA	4642.75	6498.17	5937.58	5126.22	3885.08	5717.81	-0.213369	0.686689	bifunctional L-1,2-propanediol dehydrogenase/glycerol dehydrogenase
UTI89_RS15780	UTI89_C3241	galR	1514.61	2253.27	1351.06	1366.29	1618.78	1430.71	-0.212925	0.704086	HTH-type transcriptional regulator GalR
UTI89_RS04830	UTI89_C1004	pepN	6377.27	6597.17	6026.33	6246.17	5257.13	4890.35	-0.212833	0.595205	aminopeptidase N
UTI89_RS18235	UTI89_C3751	rplR	5130.25	6268.37	4629.99	4945.39	6331.91	2553.76	-0.212759	0.783135	50S ribosomal protein L18
UTI89_RS13260	UTI89_C2712	ypdA	1405.98	1266.87	1055.85	1113.83	1161.43	943.082	-0.212452	0.635175	two-component system sensor histidine kinase YpdA
UTI89_RS05955	UTI89_C1236		2323.58	2930.9	2158.79	2356.94	1358.81	2682.46	-0.212095	0.752369	alpha/beta hydrolase
UTI89_RS13625	UTI89_C2788	tal	2306.8	2789.48	4472.43	2051.19	2245.83	3968.38	-0.211269	0.793311	transaldolase
UTI89_RS14400	UTI89_C2957		1695.66	1358.79	1322.08	1362.8	1290.21	1131.1	-0.209954	0.631119	hypothetical protein
UTI89_RS12320	UTI89_C2520	glpT	226.971	190.915	192.879	193.937	126.373	207.116	-0.209544	0.716688	glycerol-3-phosphate transporter
UTI89_RS10220	UTI89_C2102		1120.72	1746.52	880.179	1139.16	1183.1	917.947	-0.209366	0.753045	non-heme ferritin-like protein
UTI89_RS06700	UTI89_C1388		63.5872	64.8167	105.947	63.772	57.7707	81.4389	-0.20859	0.762053	iron ABC transporter substrate-binding protein
UTI89_RS00775	UTI89_C0156	folK	201.36	160.274	252.644	234.996	145.63	150.813	-0.208109	0.753045	2-amino-4-hydroxy-6-hydroxymethyldihydropteridine diphosphokinase
UTI89_RS23915	UTI89_C4936		2902.05	2290.98	2480.26	2470.51	1852.27	2319.5	-0.208068	0.649754	hypothetical protein
UTI89_RS15885	UTI89_C3261	yqeC	209.308	364.152	220.045	547.741	69.8062	68.3684	-0.208022	0.902707	putative selenium-dependent hydroxylase accessory protein YqeC
UTI89_RS22880	UTI89_C4727	dtpC	157.202	209.771	507.099	228.88	246.729	281.517	-0.208004	0.829759	dipeptide/tripeptide permease DtpC
UTI89_RS19835	UTI89_C4099	glyS	3016.86	2876.68	3053.46	3863.89	2423.96	1457.86	-0.207891	0.791453	glycine--tRNA ligase subunit beta
UTI89_RS11565	UTI89_C2368	gatZ	72.4188	78.9586	30.7881	41.0587	61.3813	55.298	-0.207332	0.816185	tagatose-bisphosphate aldolase subunit GatZ
UTI89_RS00910	UTI89_C0186	pyrH	1546.41	1334.05	1430.74	1568.97	1352.8	812.378	-0.207317	0.741172	UMP kinase
UTI89_RS22345	UTI89_C4619		1693.89	2168.41	1851.82	1730.58	1260.12	1962.58	-0.205704	0.700011	quinone oxidoreductase
UTI89_RS04430	UTI89_C0921		30.0273	44.7825	19.0162	31.4492	30.0889	19.1029	-0.205633	0.824709	hypothetical protein
UTI89_RS14930	UTI89_C3062	pncC	244.634	173.237	151.224	208.788	172.108	112.607	-0.205598	0.771069	nicotinamide-nucleotide amidase
UTI89_RS00730	UTI89_C0147	panC	1455.44	1251.55	1522.2	1403.86	1204.76	1060.72	-0.204908	0.645083	pantoate--beta-alanine ligase
UTI89_RS13835	UTI89_C2832	der	1005.91	856.76	1123.77	878.831	903.87	809.361	-0.204884	0.62861	ribosome biogenesis GTPase Der
UTI89_RS10045	UTI89_C2067	ruvC	698.576	636.383	782.381	589.673	770.276	478.579	-0.204739	0.704921	crossover junction endodeoxyribonuclease RuvC
UTI89_RS03585	UTI89_C0744		206.658	189.736	188.351	108.325	142.02	257.387	-0.204375	0.791453	tRNA-Lys
UTI89_RS12455	UTI89_C2549	menF	1995.93	1539.1	2349.86	1545.38	1502.04	2061.11	-0.204294	0.712821	isochorismate synthase MenF
UTI89_RS23680	UTI89_C4891		87.4324	115.492	85.1201	127.544	71.0098	50.2709	-0.204253	0.808076	protein papJ
UTI89_RS11290	UTI89_C2311	rfbD	1478.4	1613.35	1779.37	1869.48	1410.57	948.109	-0.204035	0.749424	dTDP-4-dehydrorhamnose reductase
UTI89_RS14270	UTI89_C2927	rluD	2052.45	1938.61	2002.13	1753.29	1904.03	1547.34	-0.20373	0.595396	23S rRNA pseudouridine(1911/1915/1917) synthase RluD
UTI89_RS25010	UTI89_C5155	deoD	2815.5	4282.62	6317.91	4052.58	3610.67	4003.57	-0.201522	0.77228	purine-nucleoside phosphorylase
UTI89_RS12915	UTI89_C2645		21.1957	18.8558	41.6545	19.219	26.4782	26.1409	-0.201398	0.829592	hypothetical protein
UTI89_RS19325	UTI89_C3988	dcrB	2010.95	1787.76	1253.26	1624	1734.32	1036.59	-0.201056	0.759327	phage sensitivity protein DcrB
UTI89_RS18205	UTI89_C3744	rpsM	9259.89	11292.3	9736.3	11344.4	9431.06	5574.04	-0.200953	0.760723	30S ribosomal protein S13
UTI89_RS02680	UTI89_C0559	folD	1787.51	1566.21	1633.58	1841.53	1362.43	1135.12	-0.200686	0.706263	bifunctional methylenetetrahydrofolate dehydrogenase/methenyltetrahydrofolate cyclohydrolase FolD
UTI89_RS09545	UTI89_C1965		279.077	173.237	142.169	200.052	149.241	167.905	-0.200626	0.772805	MFS transporter
UTI89_RS25085	UTI89_C5170	creA	439.812	519.712	450.956	451.646	406.802	368.988	-0.199341	0.642803	protein CreA
UTI89_RS24280	UTI89_C5012		4111.09	4981.46	2547.27	4763.68	4429.08	945.093	-0.199278	0.872714	type 1 fimbrial protein
UTI89_RS14870	UTI89_C3051		492.801	544.461	565.958	434.174	523.547	439.368	-0.199273	0.634552	DedA family protein
UTI89_RS22915	UTI89_C4733	dsbD	800.139	552.71	706.316	723.332	556.043	514.774	-0.198868	0.71615	protein-disulfide reductase DsbD
UTI89_RS21140	UTI89_C4376	uvrD	1341.51	1220.91	1437.08	1346.2	1351.59	787.242	-0.198836	0.740207	DNA helicase II
UTI89_RS12215	UTI89_C2500	rcsC	2000.35	1681.7	1706.03	1824.93	1485.19	1385.47	-0.198361	0.659496	two-component system sensor histidine kinase RcsC
UTI89_RS02635	UTI89_C0549		34.4431	25.9267	39.8435	32.3228	32.496	23.1246	-0.197973	0.793307	carbamate kinase
UTI89_RS24545	UTI89_C5060		12.3642	11.7849	15.3941	8.7359	12.0356	14.0759	-0.197958	0.846299	TRAP transporter small permease
UTI89_RS20300	UTI89_C4200		1238.18	1278.66	1003.33	970.558	930.349	1167.29	-0.197923	0.663579	AsmA family protein
UTI89_RS06955	UTI89_C1445	oppF	278.194	210.949	202.84	276.054	216.64	110.596	-0.197678	0.805163	murein tripeptide/oligopeptide ABC transporter ATP binding protein OppF
UTI89_RS10330	UTI89_C2123	fliA	25.6115	41.247	136.736	16.5982	51.7529	109.591	-0.197372	0.910402	RNA polymerase sigma factor FliA
UTI89_RS19795	UTI89_C4090		83.0167	48.3179	72.4427	62.0249	61.3813	55.298	-0.196783	0.761699	N-acetyltransferase
UTI89_RS17815	UTI89_C3662	zapE	673.848	578.637	564.147	581.811	612.61	393.118	-0.194947	0.718943	cell division protein ZapE
UTI89_RS01800	UTI89_C0368	codA	325.885	372.402	506.193	441.163	294.871	315.701	-0.194659	0.752808	cytosine/isoguanine deaminase
UTI89_RS07505	UTI89_C1561	fabI	5419.93	4418.14	4617.32	6149.2	3771.94	2717.64	-0.193678	0.791559	enoyl-ACP reductase FabI
UTI89_RS11950	UTI89_C2443	fruK	517.529	850.867	500.76	328.47	663.159	643.467	-0.193047	0.809298	1-phosphofructokinase
UTI89_RS03760	UTI89_C0778	yvcK	459.241	377.116	351.347	342.447	433.28	264.425	-0.192766	0.740207	uridine diphosphate-N-acetylglucosamine-binding protein YvcK
UTI89_RS01135	UTI89_C0234	dnaQ	1330.92	1423.61	1109.28	1188.96	1061.54	1129.08	-0.192702	0.645891	DNA polymerase III subunit epsilon
UTI89_RS18540	UTI89_C3826	thiE	22.9621	35.3546	36.2213	12.2303	42.1244	29.1571	-0.19242	0.856463	thiamine phosphate synthase
UTI89_RS02590	UTI89_C0540	allB	196.944	179.13	165.713	177.339	151.648	144.78	-0.192235	0.685747	allantoinase AllB
UTI89_RS17580	UTI89_C3609	folP	328.534	309.942	346.819	294.4	359.863	209.127	-0.192091	0.73899	dihydropteroate synthase
UTI89_RS01985	UTI89_C0411	ppnP	365.627	392.436	337.764	377.391	352.642	229.235	-0.191505	0.738083	pyrimidine/purine nucleoside phosphorylase
UTI89_RS21425	UTI89_C4432	pepQ	2086.01	2021.1	2051.03	2093.12	1782.47	1518.18	-0.191078	0.66336	Xaa-Pro dipeptidase
UTI89_RS28815			60.0546	84.851	78.7814	55.9097	68.6027	71.3847	-0.190533	0.753513	DUF957 domain-containing protein
UTI89_RS17570	UTI89_C3607	secG	1441.31	2257.98	1197.12	1456.27	1485.19	1348.27	-0.190435	0.760767	preprotein translocase subunit SecG
UTI89_RS13540	UTI89_C2771	eutK	47.6904	42.4255	62.4818	34.9436	42.1244	57.3088	-0.189909	0.793344	ethanolamine utilization microcompartment protein EutK
UTI89_RS05065	UTI89_C1052	ymcE	72.4188	81.3156	89.6478	62.0249	80.6382	71.3847	-0.18959	0.73643	protein YmcE
UTI89_RS02110	UTI89_C0440	thiL	275.545	274.587	325.087	241.111	284.039	243.311	-0.189516	0.673166	thiamine-phosphate kinase
UTI89_RS00830	UTI89_C0169	fhuB	286.143	202.7	211.895	197.431	281.632	136.737	-0.18926	0.793344	Fe(3+)-hydroxamate ABC transporter permease FhuB
UTI89_RS11090	UTI89_C2271		67.1199	70.7092	303.354	134.533	74.6205	177.959	-0.18895	0.891385	hypothetical protein
UTI89_RS02665	UTI89_C0555	cysS	1922.63	1483.71	1110.18	2037.21	1130.14	794.28	-0.188864	0.82984	cysteine--tRNA ligase
UTI89_RS01820	UTI89_C0372	lacI	471.605	360.617	463.633	479.601	335.792	321.734	-0.188183	0.740207	DNA-binding transcriptional repressor LacI
UTI89_RS14530	UTI89_C2981		18.5463	24.7482	28.0715	19.219	18.0533	25.1354	-0.188161	0.824294	phage major capsid protein
UTI89_RS14260	UTI89_C2925	clpB	31301.7	45873.8	40681.1	11863.3	39884.6	51702.6	-0.188093	0.863886	ATP-dependent chaperone ClpB
UTI89_RS14890	UTI89_C3054		135.123	146.132	123.153	98.7156	87.8596	167.905	-0.187871	0.786645	tRNA-Arg
UTI89_RS01570	UTI89_C0322		154.552	168.524	158.468	158.12	92.6738	170.921	-0.187147	0.769769	helix-turn-helix domain-containing protein
UTI89_RS09765	UTI89_C2010	sdaA	3886.77	4508.89	3092.4	2827.81	3609.46	3659.72	-0.18619	0.718943	L-serine ammonia-lyase
UTI89_RS18675	UTI89_C3855		2184.04	1629.85	1699.69	1452.78	1747.56	1647.88	-0.18593	0.690768	ABC transporter ATP-binding protein
UTI89_RS18430	UTI89_C3799		295.857	216.841	160.279	222.765	200.994	167.905	-0.18581	0.775858	tRNA-Thr
UTI89_RS12540	UTI89_C2566	nuoC	5880.05	6375.61	7007.92	8763.85	5337.77	2836.28	-0.185566	0.833531	NADH-quinone oxidoreductase subunit C/D
UTI89_RS21385	UTI89_C4425	tatC	632.34	613.991	725.332	676.158	635.477	422.276	-0.18555	0.740207	Sec-independent protein translocase subunit TatC
UTI89_RS04065	UTI89_C0843	deoR	988.252	923.933	953.527	855.244	769.072	895.827	-0.185204	0.62861	DNA-binding transcriptional repressor DeoR
UTI89_RS27040	UTI89_C3008		298.507	220.377	246.305	317.113	166.091	189.019	-0.18519	0.79192	hypothetical protein
UTI89_RS18100	UTI89_C3721		153.669	175.594	139.452	104.831	174.516	133.721	-0.185054	0.760364	tRNA-Ile
UTI89_RS04015	UTI89_C0833	gsiB	371.809	471.394	506.193	440.289	411.616	334.804	-0.184834	0.717383	glutathione ABC transporter substrate-binding protein GsiB
UTI89_RS15200	UTI89_C3119	ftsB	876.974	760.124	746.16	794.093	694.452	609.283	-0.183926	0.681435	cell division protein FtsB
UTI89_RS15265	UTI89_C3132		43.2746	57.7458	42.5601	65.5192	19.2569	40.2167	-0.18346	0.854716	glycerol-3-phosphate responsive antiterminator
UTI89_RS17940	UTI89_C3688	accB	2189.34	2394.68	2103.55	2151.65	2027.99	1710.22	-0.183092	0.661525	acetyl-CoA carboxylase biotin carboxyl carrier protein
UTI89_RS20785	UTI89_C4298	asnC	258.765	285.194	211.895	143.269	232.286	290.566	-0.182932	0.793514	transcriptional regulator AsnC
UTI89_RS10260	UTI89_C2110		122.759	101.35	71.5371	91.7269	90.2667	78.4226	-0.182921	0.773956	tRNA-Leu
UTI89_RS18990	UTI89_C3920	rtcA	150.137	181.487	148.507	127.544	129.984	164.889	-0.182493	0.725495	RNA 3'-terminal phosphate cyclase
UTI89_RS16285	UTI89_C3343		692.394	650.524	794.153	786.231	630.663	466.514	-0.182143	0.75262	XTP/dITP diphosphatase
UTI89_RS00530	UTI89_C0107	secA	4170.26	4092.88	3841.27	3513.58	4683.04	2476.34	-0.181691	0.766812	preprotein translocase subunit SecA
UTI89_RS02350	UTI89_C0492	mscK	1907.62	1500.21	1731.38	1712.24	1582.68	1237.67	-0.181371	0.712394	mechanosensitive channel MscK
UTI89_RS17075	UTI89_C3500	tsaD	907.001	599.849	565.958	762.644	655.938	410.211	-0.180864	0.800328	tRNA (adenosine(37)-N6)-threonylcarbamoyltransferase complex transferase subunit TsaD
UTI89_RS01190	UTI89_C0245	tssJ	21.1957	28.2837	39.8435	19.219	28.8853	31.168	-0.180803	0.834665	type VI secretion system lipoprotein TssJ
UTI89_RS24525	UTI89_C5057	btsT	402.719	416.006	580.447	286.537	477.812	471.541	-0.180425	0.784598	pyruvate/proton symporter BtsT
UTI89_RS14115	UTI89_C2893	rseB	3991.86	4181.27	4891.69	4002.79	3966.92	3561.19	-0.180214	0.658343	sigma-E factor regulatory protein RseB
UTI89_RS20510	UTI89_C4240		408.018	375.937	347.725	353.804	365.881	279.506	-0.180063	0.701976	DUF3748 domain-containing protein
UTI89_RS17510	UTI89_C3592	nlpI	18639.9	20437.3	19996.9	13220	18757.4	20182.8	-0.179595	0.723719	lipoprotein NlpI
UTI89_RS11005	UTI89_C2253		126.291	117.849	141.263	95.2213	120.356	125.677	-0.179574	0.734027	IS110-like element ISEc20 family transposase
UTI89_RS15500	UTI89_C3184	csdE	517.529	384.187	457.294	407.966	427.262	365.972	-0.179415	0.701976	cysteine desulfurase sulfur acceptor subunit CsdE
UTI89_RS17680	UTI89_C3633	kdsD	1209.04	1068.89	1211.6	1197.69	1069.96	814.389	-0.17921	0.718409	arabinose-5-phosphate isomerase KdsD
UTI89_RS15175	UTI89_C3114	pcm	264.947	266.338	268.943	257.709	288.853	160.867	-0.178757	0.769769	protein-L-isoaspartate O-methyltransferase
UTI89_RS07405	UTI89_C1543	topA	4773.46	4074.03	4074.9	4395.03	3826.1	3197.23	-0.178504	0.701976	type I DNA topoisomerase
UTI89_RS03055	UTI89_C0634	dacA	1766.31	1473.11	1591.93	1856.38	1335.95	1078.81	-0.177649	0.760767	D-alanyl-D-alanine carboxypeptidase DacA
UTI89_RS02340	UTI89_C0490	acrA	2154.9	1579.17	2044.69	2080.02	1680.16	1350.28	-0.177374	0.753468	multidrug efflux RND transporter periplasmic adaptor subunit AcrA
UTI89_RS14340	UTI89_C2942	rpsP	5346.63	5075.74	3986.16	6080.18	4277.44	2384.85	-0.177208	0.827337	30S ribosomal protein S16
UTI89_RS19395	UTI89_C4003		131.59	140.24	107.758	124.923	116.745	93.5039	-0.177155	0.750163	carbohydrate kinase
UTI89_RS02105	UTI89_C0439	nusB	1337.98	1270.41	1302.16	1309.51	1246.88	902.865	-0.176948	0.71714	transcription antitermination factor NusB
UTI89_RS18590	UTI89_C3838	rplK	10896.4	9475.03	7381.91	9573.67	9302.28	5680.61	-0.176553	0.784748	50S ribosomal protein L11
UTI89_RS08095	UTI89_C1675		86.5493	48.3179	55.2375	87.359	36.1067	44.2384	-0.176302	0.854209	type VI secretion system PAAR protein
UTI89_RS11210	UTI89_C2295	hisB	518.413	643.453	696.355	665.675	563.264	415.238	-0.176068	0.761161	bifunctional histidinol-phosphatase/imidazoleglycerol-phosphate dehydratase HisB
UTI89_RS18810	UTI89_C3882	trpS	2184.04	1984.57	1926.98	2321.13	1947.35	1127.07	-0.175946	0.793514	tryptophan--tRNA ligase
UTI89_RS00040	#N/A		472.488	532.676	648.362	327.596	411.616	724.906	-0.175685	0.82159	sodium:alanine symporter family protein
UTI89_RS10865	UTI89_C2230	cobS	170.449	163.81	197.406	194.81	167.294	108.585	-0.175668	0.783364	adenosylcobinamide-GDP ribazoletransferase
UTI89_RS25940	UTI89_C1627		2755.45	2347.54	2469.39	2337.73	2332.49	2034.97	-0.175603	0.662154	EntS/YbdA MFS transporter
UTI89_RS02135	UTI89_C0445	xseB	544.907	613.991	620.29	472.612	487.44	615.316	-0.175298	0.703456	exodeoxyribonuclease VII small subunit
UTI89_RS08860	UTI89_C1827	pdxY	831.05	609.277	671.906	990.651	548.821	330.783	-0.175162	0.846818	pyridoxal kinase PdxY
UTI89_RS07395	UTI89_C1541		1443.08	1338.76	1485.07	1255.35	1258.92	1265.82	-0.174964	0.630384	YciN family protein
UTI89_RS26570		yncL	867.259	730.661	579.541	446.404	491.051	991.342	-0.174919	0.831582	stress response membrane protein YncL
UTI89_RS19815	UTI89_C4094		2302.39	2348.72	2150.64	2081.76	2070.12	1876.11	-0.174173	0.638379	DUF3053 domain-containing protein
UTI89_RS23620	UTI89_C4877		18.5463	29.4622	21.7328	12.2303	19.2569	30.1625	-0.174142	0.862976	tRNA-Leu
UTI89_RS18240	UTI89_C3753	rplF	10201.3	11872.1	8838.01	10442.9	12495.3	4469.08	-0.173586	0.842379	50S ribosomal protein L6
UTI89_RS16680	UTI89_C3422	gpr	1330.92	1640.45	1429.84	1230.01	1451.49	1221.58	-0.17328	0.690295	L-glyceraldehyde 3-phosphate reductase
UTI89_RS22700	UTI89_C4691	phnL	28.261	36.5331	32.5992	16.5982	27.6818	42.2276	-0.173066	0.850744	phosphonate C-P lyase system protein PhnL
UTI89_RS08165	UTI89_C1687	narU	770.112	729.483	1329.32	783.61	563.264	1163.27	-0.172455	0.834528	nitrate/nitrite transporter NarU
UTI89_RS17020	UTI89_C3490	ygiF	991.784	966.359	962.582	1004.63	823.232	763.112	-0.17243	0.695172	inorganic triphosphatase
UTI89_RS05670	UTI89_C1176		2343.01	2170.77	2399.66	2410.23	1518.89	2204.88	-0.172321	0.749649	SecY/SecA suppressor protein
UTI89_RS21115	UTI89_C4371		233.153	252.196	203.745	210.535	244.322	156.845	-0.172296	0.760723	lipoprotein
UTI89_RS02335	UTI89_C0489		2195.53	2222.63	2738.33	2673.18	2170.01	1510.14	-0.171688	0.779207	multidrug efflux RND transporter permease subunit
UTI89_RS06725	UTI89_C1394	dhaR	310.871	319.37	345.914	204.42	376.713	287.55	-0.170663	0.784598	PTS-dependent dihydroxyacetone kinase operon transcriptional regulator DhaR
UTI89_RS06215	UTI89_C1288		2787.24	2893.18	2973.77	2152.52	3138.87	2401.94	-0.170045	0.726384	LexA family transcriptional regulator
UTI89_RS20105	UTI89_C4158	envC	973.238	1141.95	1255.97	829.91	1062.74	1104.95	-0.169722	0.731068	murein hydrolase activator EnvC
UTI89_RS18725	UTI89_C3864		832.816	874.437	600.369	595.788	589.742	865.665	-0.169507	0.779893	putative adenosine monophosphate-protein transferase Fic
UTI89_RS09555	UTI89_C1967	ydjG	103.329	81.3156	98.7031	109.199	78.2311	64.3467	-0.169137	0.796554	NADH-dependent methylglyoxal reductase
UTI89_RS13485	UTI89_C2758	cysP	104.212	143.775	125.869	76.8759	111.931	143.775	-0.168887	0.808076	thiosulfate/sulfate ABC transporter substrate-binding protein CysP
UTI89_RS12670	UTI89_C2595	ubiX	537.842	444.289	315.126	532.89	341.81	278.501	-0.168873	0.824971	flavin prenyltransferase UbiX
UTI89_RS16885	UTI89_C3464	parE	1823.72	1223.27	1393.62	1642.35	1455.1	854.605	-0.168297	0.81341	DNA topoisomerase IV subunit B
UTI89_RS14650	UTI89_C3004		920.249	1359.97	831.28	660.434	953.216	1155.23	-0.168106	0.81066	LexA family transcriptional repressor
UTI89_RS08405	UTI89_C1737	hipB	286.143	380.651	207.367	152.878	343.013	282.522	-0.168031	0.842538	type II toxin-antitoxin system antitoxin HipB
UTI89_RS01655	UTI89_C0341	betB	3307.42	2793.01	1408.1	2614.65	2614.12	1455.85	-0.167667	0.849065	betaine-aldehyde dehydrogenase
UTI89_RS16045	UTI89_C3294	pepP	2857.89	2776.51	2751.92	2794.61	2686.34	1985.7	-0.167584	0.722999	Xaa-Pro aminopeptidase
UTI89_RS17675	UTI89_C3632		551.972	609.277	527.926	378.264	493.458	632.408	-0.167532	0.769769	calcium/sodium antiporter
UTI89_RS09355	UTI89_C1926	chbG	188.112	167.345	185.634	172.097	145.63	163.883	-0.167384	0.71996	chitin disaccharide deacetylase
UTI89_RS20230	UTI89_C4185	slmA	329.417	325.262	290.676	304.009	332.181	206.111	-0.167026	0.769769	nucleoid occlusion factor SlmA
UTI89_RS24785	UTI89_C5109		109.511	174.416	149.413	111.819	116.745	156.845	-0.166282	0.793913	hypothetical protein
UTI89_RS10520	UTI89_C2162	dcm	868.142	586.886	604.896	842.14	580.114	413.227	-0.166273	0.824864	DNA-cytosine methyltransferase
UTI89_RS24285	UTI89_C5013	fimC	2686.56	3040.49	1696.06	3115.22	2741.7	758.085	-0.166215	0.886448	type 1 fimbria chaperone FimC
UTI89_RS11120	UTI89_C2278	cbtA	62.7041	93.1004	61.5763	45.4267	91.4702	57.3088	-0.165893	0.835673	type IV toxin-antitoxin system toxin CbtA
UTI89_RS20945	UTI89_C4333	gppA	2025.08	1892.65	2417.77	2365.68	1983.46	1300.01	-0.165429	0.793514	guanosine-5'-triphosphate,3'-diphosphate diphosphatase
UTI89_RS23255	UTI89_C4801	priB	4179.98	3960.89	2944.79	3968.72	3923.59	1993.74	-0.165222	0.824971	primosomal replication protein N
UTI89_RS10465	UTI89_C2148	fliP	9.71472	7.07092	29.8826	5.24154	18.0533	19.1029	-0.165155	0.918234	flagellar type III secretion system pore protein FliP
UTI89_RS20975	UTI89_C4340	wecA	1398.04	1303.41	1393.62	1480.73	1035.06	1136.12	-0.164833	0.734707	UDP-N-acetylglucosamine--undecaprenyl-phosphate N-acetylglucosaminephosphotransferase
UTI89_RS05790	UTI89_C1200	flgD	18.5463	34.1761	104.136	20.0926	46.9387	73.3955	-0.164265	0.918234	flagellar hook assembly protein FlgD
UTI89_RS04850	UTI89_C1008	ssuA	70.6525	32.9976	39.8435	36.6908	40.9209	51.2763	-0.163792	0.847884	aliphatic sulfonate ABC transporter substrate-binding protein SsuA
UTI89_RS23105	UTI89_C4772	hfq	5291.87	6402.72	6374.05	3738.96	3930.81	8463.61	-0.163413	0.841901	RNA chaperone Hfq
UTI89_RS13350	UTI89_C2730		683.563	932.183	544.226	732.942	635.477	559.012	-0.163306	0.791559	putative DNA-binding transcriptional regulator
UTI89_RS09665	UTI89_C1990	yoaF	199.593	216.841	201.934	180.833	172.108	199.073	-0.162256	0.718943	DUF333 domain-containing lipoprotein YoaF
UTI89_RS28595	UTI89_C0975	focA	3410.75	4466.46	6695.51	3195.59	3978.96	5850.53	-0.162012	0.83681	formate transporter FocA
UTI89_RS02120	UTI89_C0442	yajO	840.764	881.508	837.618	873.59	643.902	769.145	-0.161965	0.72203	1-deoxyxylulose-5-phosphate synthase YajO
UTI89_RS12895	UTI89_C2641		1850.21	1264.52	1600.08	1821.43	1059.13	1333.18	-0.161924	0.799889	type II toxin-antitoxin system YafO family toxin
UTI89_RS14315	UTI89_C2937	dgcN	1681.53	1443.65	1854.53	1443.17	1171.06	1837.9	-0.16153	0.77228	diguanylate cyclase DgcN
UTI89_RS22755	UTI89_C4702		621.742	446.646	384.852	585.305	435.687	278.501	-0.161099	0.834665	phnA family protein
UTI89_RS03540	UTI89_C0734	tolR	673.848	381.83	463.633	711.102	471.794	175.948	-0.161034	0.886448	colicin uptake protein TolR
UTI89_RS03485	UTI89_C0722	odhB	2092.2	2201.41	1868.12	2807.72	1138.56	1563.42	-0.160963	0.841698	2-oxoglutarate dehydrogenase complex dihydrolipoyllysine-residue succinyltransferase
UTI89_RS04210	UTI89_C0871		861.96	644.632	820.413	799.335	675.195	607.272	-0.160893	0.753045	NAD(P)-dependent oxidoreductase
UTI89_RS17880	UTI89_C3676	yhdP	990.018	1211.48	1246.92	778.368	1171.06	1136.12	-0.16076	0.772771	AsmA2 domain-containing protein YhdP
UTI89_RS21695	UTI89_C4484	rhaM	7.9484	8.2494	15.3941	9.60949	12.0356	7.03793	-0.160579	0.897033	L-rhamnose mutarotase
UTI89_RS24040	UTI89_C4962		45.9241	34.1761	28.9771	24.4605	40.9209	33.1788	-0.159943	0.843242	BMC domain-containing protein
UTI89_RS19800	UTI89_C4091	bisC	614.677	537.39	590.408	561.718	550.025	448.416	-0.159905	0.722221	biotin sulfoxide reductase
UTI89_RS22945	UTI89_C4740		6281.01	7646.02	8531.94	3002.53	6453.47	10653.4	-0.159446	0.872714	co-chaperone GroES
UTI89_RS00265	UTI89_C0053	kefC	362.977	230.983	328.709	303.136	270.8	253.365	-0.158793	0.781233	glutathione-regulated potassium-efflux system protein KefC
UTI89_RS15310	UTI89_C3140	queE	1109.24	1315.19	908.25	851.75	1138.56	995.364	-0.158648	0.768213	7-carboxy-7-deazaguanine synthase QueE
UTI89_RS21260	UTI89_C4400	tkt	191.645	216.841	260.794	164.235	192.569	243.311	-0.158163	0.787524	transketolase
UTI89_RS05085	UTI89_C1058	torT	278.194	384.187	274.377	241.111	298.482	299.615	-0.157818	0.773956	TMAO reductase system periplasmic protein TorT
UTI89_RS15270	UTI89_C3133		45.041	44.7825	52.5209	33.1964	37.3102	57.3088	-0.157645	0.831582	electron transfer flavoprotein subunit alpha/FixB family protein
UTI89_RS17225	UTI89_C3534	mzrA	1161.35	771.908	924.55	973.179	770.276	820.421	-0.156716	0.772805	EnvZ/OmpR regulon moderator MzrA
UTI89_RS06790	UTI89_C1408		1306.19	1318.73	1298.54	1109.46	1257.72	1153.21	-0.156648	0.678994	tetratricopeptide repeat-containing protein
UTI89_RS23050	UTI89_C4761	rsgA	1437.78	1403.58	1468.78	1333.97	1332.34	1201.47	-0.15632	0.678739	small ribosomal subunit biogenesis GTPase RsgA
UTI89_RS11810	UTI89_C2415		445.994	573.923	894.667	347.689	616.221	756.074	-0.155214	0.862187	CidB/LrgB family autolysis modulator
UTI89_RS15560	UTI89_C3197	tssH	33.5599	63.6383	67.915	28.8285	55.3636	64.3467	-0.154807	0.872714	type VI secretion system ATPase TssH
UTI89_RS15715	UTI89_C3227		26.4947	12.9633	16.2996	23.5869	14.4427	12.065	-0.154787	0.886448	prepilin peptidase-dependent protein
UTI89_RS05760	UTI89_C1194	murJ	413.317	391.257	466.35	378.264	358.66	405.183	-0.154439	0.722928	murein biosynthesis integral membrane protein MurJ
UTI89_RS10480	UTI89_C2151	rcsA	133.357	134.347	135.83	111.819	104.709	145.786	-0.15432	0.774888	transcriptional regulator RcsA
UTI89_RS24500	UTI89_C5051	hsdM	835.466	801.371	810.452	836.899	843.693	518.796	-0.154252	0.79192	type I restriction-modification system methyltransferase
UTI89_RS15520	UTI89_C3188		17.6631	25.9267	11.7719	11.3567	18.0533	20.1084	-0.15398	0.885755	tRNA-Met
UTI89_RS03090	UTI89_C0642	nadD	544.024	544.461	891.045	576.569	623.442	580.126	-0.153813	0.799889	nicotinate-nucleotide adenylyltransferase
UTI89_RS09065	UTI89_C1868	pykF	5339.56	5250.16	6975.32	5856.55	4531.39	5404.12	-0.153472	0.760767	pyruvate kinase PykF
UTI89_RS23815	UTI89_C4916	tnpB	68.003	70.7092	71.5371	41.0587	81.8418	67.363	-0.152542	0.834665	IS66 family insertion sequence element accessory protein TnpB
UTI89_RS17665	UTI89_C3630	mlaE	476.021	510.285	478.122	468.244	453.74	395.129	-0.152532	0.718943	lipid asymmetry maintenance ABC transporter permease subunit MlaE
UTI89_RS12845	UTI89_C2632		223.438	259.267	268.943	162.488	241.915	272.468	-0.152473	0.802455	formate/nitrite transporter family protein
UTI89_RS22300	UTI89_C4610	ubiA	446.877	443.111	335.953	435.921	399.58	267.441	-0.152029	0.807494	4-hydroxybenzoate octaprenyltransferase
UTI89_RS22080	UTI89_C4562	murI	1667.4	1483.71	1415.35	1430.94	1556.2	1124.06	-0.151743	0.756776	glutamate racemase
UTI89_RS12910	UTI89_C2644		79.484	88.3865	96.8921	60.2777	98.6916	80.4334	-0.151561	0.815687	DNA transfer protein
UTI89_RS17990	UTI89_C3699		30.0273	20.0343	22.6383	29.702	21.664	14.0759	-0.151245	0.872784	YhdT family protein
UTI89_RS05070	UTI89_C1053		257.882	255.732	325.087	320.607	204.604	229.235	-0.151159	0.800537	addiction module toxin, GnsA/GnsB family
UTI89_RS19295	UTI89_C3981		816.919	714.163	784.192	675.285	640.292	771.156	-0.150084	0.726833	DUF1145 family protein
UTI89_RS19365	UTI89_C3997	nikE	91.8482	147.311	363.119	255.088	178.126	109.591	-0.14996	0.907288	nickel import ATP-binding protein NikE
UTI89_RS08545	UTI89_C1763	ydfH	2179.63	2182.56	2249.35	1936.75	1931.71	2091.27	-0.149739	0.685552	DNA-binding transcriptional regulator YdfH
UTI89_RS14605	UTI89_C2995		23.8452	36.5331	40.749	19.219	37.3102	35.1896	-0.148845	0.871712	KilA-N domain-containing protein
UTI89_RS03960	UTI89_C0822		676.497	602.206	640.212	615.007	524.75	591.186	-0.148475	0.72397	anion transporter
UTI89_RS13940	UTI89_C2854	trmJ	2041.86	2364.04	2259.31	1553.24	2484.14	1982.68	-0.147126	0.791738	tRNA (cytosine(32)/uridine(32)-2'-O)-methyltransferase TrmJ
UTI89_RS04865	UTI89_C1011	zapC	3167.88	2734.09	2749.2	3386.91	2278.33	2148.58	-0.146713	0.797248	cell division protein ZapC
UTI89_RS15620		tssF	158.085	159.096	239.966	111.819	145.63	246.327	-0.146543	0.863431	type VI secretion system baseplate subunit TssF
UTI89_RS06990	UTI89_C1453	yciA	520.179	426.612	373.08	455.14	405.598	331.788	-0.146287	0.792492	acyl-CoA thioester hydrolase YciA
UTI89_RS04935	UTI89_C1025	sxy	486.619	552.71	479.027	525.027	447.723	398.146	-0.146248	0.760472	CRP-S regulon transcriptional coactivator Sxy
UTI89_RS07060	UTI89_C1468		59.1714	73.0661	78.7814	55.0361	68.6027	67.363	-0.146047	0.81473	Rha family transcriptional regulator
UTI89_RS04100	UTI89_C0850		2464.01	1429.5	1935.13	1796.1	1722.29	1751.44	-0.145689	0.801699	aspartate:alanine antiporter
UTI89_RS21525	UTI89_C4456	hemN	2855.24	2025.82	2235.76	2722.98	1845.05	1865.05	-0.145642	0.809298	oxygen-independent coproporphyrinogen III oxidase
UTI89_RS23575	UTI89_C4868	lptF	1296.47	1268.05	1406.29	997.639	1197.54	1396.53	-0.145061	0.762053	LPS export ABC transporter permease LptF
UTI89_RS08780	UTI89_C1810	malY	476.904	449.003	539.698	441.163	420.041	464.503	-0.14503	0.740207	bifunctional maltose regulon transcriptional repressor/cystathionine beta-lyase MalY
UTI89_RS22460	UTI89_C4644	uvrA	4086.36	3827.72	4340.22	3255	4305.12	3523.99	-0.145003	0.752808	excinuclease ABC subunit UvrA
UTI89_RS07830	UTI89_C1622	hslJ	1199.33	1143.13	1183.53	568.707	1149.4	1473.94	-0.143899	0.863089	heat shock protein HslJ
UTI89_RS20095	UTI89_C4155		1437.78	1229.16	1160.89	1402.99	1121.71	940.066	-0.143595	0.79192	rhodanese-like domain-containing protein
UTI89_RS07460	UTI89_C1552	pyrF	984.719	572.744	508.91	966.19	470.59	433.335	-0.14358	0.882818	orotidine-5'-phosphate decarboxylase
UTI89_RS11430	UTI89_C2342	udk	2425.15	1615.7	2128.91	2350.83	1444.27	1790.65	-0.143382	0.824864	uridine kinase
UTI89_RS11445	UTI89_C2345	yegD	163.384	196.807	140.358	205.294	143.223	103.558	-0.143323	0.846299	molecular chaperone
UTI89_RS12055	UTI89_C2466	pbgA	2046.27	1777.16	2379.74	2213.68	1819.78	1584.54	-0.142976	0.789338	cardiolipin transport protein PbgA
UTI89_RS24305	UTI89_C5017	fimH	807.205	589.243	545.131	657.813	669.177	432.33	-0.142655	0.827337	type 1 fimbria D-mannose specific adhesin FimH
UTI89_RS19130	UTI89_C3948		971.472	1105.42	1035.93	753.908	955.623	1110.99	-0.142388	0.783135	oxidoreductase
UTI89_RS04085	UTI89_C0847	ybjI	236.686	160.274	154.846	224.513	166.091	109.591	-0.141415	0.861079	5-amino-6-(5-phospho-D-ribitylamino)uracil phosphatase
UTI89_RS08455	UTI89_C1747	ydeA	313.52	278.123	340.481	203.546	287.65	354.913	-0.141345	0.824853	L-arabinose MFS transporter
UTI89_RS12815	UTI89_C2624	sixA	1541.99	1613.35	1108.37	1363.67	1325.11	1176.34	-0.141343	0.789517	phosphohistidine phosphatase SixA
UTI89_RS10110	UTI89_C2080	argS	3065.43	2032.89	1820.12	2871.49	1971.42	1429.7	-0.141324	0.861286	arginine--tRNA ligase
UTI89_RS22695	UTI89_C4690	phnM	24.7284	23.5697	29.8826	8.7359	27.6818	35.1896	-0.141119	0.907288	alpha-D-ribose 1-methylphosphonate 5-triphosphate diphosphatase
UTI89_RS15090	UTI89_C3094	flhA	990.018	1192.63	2190.49	1048.31	1187.91	1731.33	-0.140563	0.871712	formate hydrogenlyase transcriptional activator FlhA
UTI89_RS08135	UTI89_C1681	nhoA	528.127	703.556	550.564	452.519	540.397	624.365	-0.13969	0.796554	N-hydroxyarylamine O-acetyltransferase
UTI89_RS07010	UTI89_C1457		322.352	498.5	294.298	413.208	274.411	322.739	-0.139656	0.841698	phage integrase Arm DNA-binding domain-containing protein
UTI89_RS15370	UTI89_C3156	barA	1793.69	1442.47	1676.14	1601.29	1357.61	1502.09	-0.139068	0.756433	two-component sensor histidine kinase BarA
UTI89_RS20110	UTI89_C4159		826.634	590.422	756.12	646.456	568.078	760.096	-0.138554	0.797248	divergent polysaccharide deacetylase family protein
UTI89_RS13445	UTI89_C2750	ptsI	9344.67	10733.7	11558.2	9068.73	9805.37	9867.17	-0.138475	0.742688	phosphoenolpyruvate-protein phosphotransferase PtsI
UTI89_RS05160	UTI89_C1072	rutD	44.1578	62.4598	80.5925	41.0587	51.7529	77.4172	-0.138205	0.872714	pyrimidine utilization protein D
UTI89_RS04820	UTI89_C1002	asnS	5122.3	3724.02	4257.82	5767.44	3562.52	2576.89	-0.138181	0.862662	asparagine--tRNA ligase
UTI89_RS10300	UTI89_C2117	sdiA	376.224	361.795	339.575	243.732	369.492	366.978	-0.138178	0.808076	transcriptional regulator SdiA
UTI89_RS22610	UTI89_C4675	mdtP	42.3915	60.1028	55.2375	30.5756	58.9742	54.2926	-0.138126	0.865265	multidrug efflux transporter outer membrane subunit MdtP
UTI89_RS03200	UTI89_C0666		325.885	287.551	385.757	276.928	329.774	302.631	-0.138063	0.785337	tRNA-Leu
UTI89_RS01070	UTI89_C0219		181.047	172.059	170.24	124.05	214.233	138.748	-0.137991	0.831582	tRNA-Ile
UTI89_RS12420		arnF	253.466	271.052	275.282	179.959	241.915	305.647	-0.137541	0.823342	4-amino-4-deoxy-L-arabinose-phosphoundecaprenol flippase subunit ArnF
UTI89_RS13690	UTI89_C2802		876.091	975.787	768.798	701.493	667.973	1012.46	-0.137353	0.814512	neutral zinc metallopeptidase
UTI89_RS01650	UTI89_C0340	betA	2048.92	1676.99	844.863	1852.01	1564.62	738.982	-0.137293	0.895218	choline dehydrogenase
UTI89_RS07110	UTI89_C1479		37.0926	28.2837	22.6383	28.8285	22.8676	28.1517	-0.136738	0.870689	antitermination protein
UTI89_RS14085	UTI89_C2886	recO	592.598	558.602	574.108	741.678	498.272	328.772	-0.136694	0.857489	DNA repair protein RecO
UTI89_RS11475	UTI89_C2351	mdtC	207.542	285.194	433.751	214.029	330.978	298.609	-0.136525	0.864088	multidrug efflux RND transporter permease subunit MdtC
UTI89_RS11755	UTI89_C2404	osmF	1425.41	980.501	1517.67	1026.47	945.995	1597.61	-0.136424	0.846818	glycine betaine ABC transporter substrate-binding protein OsmF
UTI89_RS12765	UTI89_C2615	prmB	2205.24	1413.01	1758.55	2211.93	1345.58	1334.19	-0.136324	0.84717	50S ribosomal protein L3 N(5)-glutamine methyltransferase
UTI89_RS11805	UTI89_C2414		138.655	233.34	345.008	89.9797	219.047	343.853	-0.135976	0.91444	CidA/LrgA family protein
UTI89_RS05850	UTI89_C1212	yceF	793.957	761.302	855.729	832.531	601.778	759.091	-0.135859	0.783135	7-methyl-GTP pyrophosphatase
UTI89_RS06585	UTI89_C1364		546.674	555.067	473.594	502.314	470.59	460.481	-0.135581	0.754441	PPC domain-containing protein
UTI89_RS22635	UTI89_C4680	alsK	133.357	130.812	102.325	85.6118	95.0809	152.824	-0.13537	0.852296	allose kinase
UTI89_RS06330	UTI89_C1311		143.071	117.849	147.602	123.176	122.763	126.683	-0.13537	0.793514	terminase small subunit
UTI89_RS16295	UTI89_C3345		174.865	219.198	220.045	231.501	149.241	176.954	-0.135282	0.825137	DUF1202 family protein
UTI89_RS01955	UTI89_C0405	proC	914.95	682.344	940.849	854.371	617.424	839.524	-0.135015	0.814512	pyrroline-5-carboxylate reductase
UTI89_RS20955	UTI89_C4335	trxA	7994.33	8545.2	6251.8	6567.65	7418.72	6773.5	-0.134673	0.779893	thioredoxin TrxA
UTI89_RS08710	UTI89_C1796	rstA	911.417	817.869	1030.5	423.691	814.807	1276.88	-0.134162	0.886448	two-component system response regulator RstA
UTI89_RS04970	UTI89_C1031		446.877	458.431	552.375	489.21	471.794	367.983	-0.133604	0.795632	CoA-binding protein
UTI89_RS09835	UTI89_C2025		749.799	816.691	803.208	626.364	853.321	683.684	-0.132104	0.786808	YebO family protein
UTI89_RS23265	UTI89_C4803	rplI	3135.2	3173.66	2095.4	3179.87	3248.4	1242.7	-0.131702	0.889975	50S ribosomal protein L9
UTI89_RS18440	UTI89_C3802	coaA	622.625	572.744	577.73	703.24	517.529	398.146	-0.130712	0.833595	type I pantothenate kinase
UTI89_RS25095	UTI89_C5172	creC	216.373	219.198	259.888	210.535	234.693	191.029	-0.130043	0.79469	two-component system sensor histidine kinase CreC
UTI89_RS15625		tssG	82.1335	64.8167	73.3482	53.289	58.9742	89.4822	-0.13004	0.857489	type VI secretion system baseplate subunit TssG
UTI89_RS18560	UTI89_C3830	thiH	125.408	109.599	134.019	103.957	122.763	111.601	-0.129975	0.808076	2-iminoacetate synthase ThiH
UTI89_RS09415	UTI89_C1939	astE	102.446	45.961	52.5209	46.3003	64.992	73.3955	-0.129701	0.889379	succinylglutamate desuccinylase
UTI89_RS18445	UTI89_C3803	birA	518.413	370.045	428.317	532.89	408.005	263.42	-0.128833	0.863431	bifunctional biotin--[acetyl-CoA-carboxylase] ligase/biotin operon repressor BirA
UTI89_RS14925	UTI89_C3061	recA	4688.67	4686.84	4047.73	4661.47	4695.07	2920.74	-0.128742	0.831582	recombinase RecA
UTI89_RS17685	UTI89_C3634	kdsC	492.801	669.38	613.952	511.05	704.08	410.211	-0.12838	0.843743	3-deoxy-manno-octulosonate-8-phosphatase KdsC
UTI89_RS10360	UTI89_C2129		478.671	431.326	364.93	345.942	355.049	465.509	-0.128146	0.817531	lipoprotein
UTI89_RS04255	UTI89_C0880		1153.4	1120.74	1240.58	760.897	1134.95	1321.12	-0.128135	0.834528	ATP-dependent endonuclease
UTI89_RS10235	UTI89_C2105		23.8452	37.7116	55.2375	29.702	44.5316	33.1788	-0.127901	0.891782	YecR-like lipofamily protein
UTI89_RS14825	UTI89_C3042	ygaZ	794.84	923.933	1066.72	1020.35	865.357	664.581	-0.127034	0.830244	L-valine exporter subunit YgaZ
UTI89_RS09810	UTI89_C2019	mntP	83.0167	101.35	110.475	89.1061	90.2667	90.4876	-0.126848	0.825137	manganese efflux pump MntP
UTI89_RS10690	UTI89_C2194	shiA	946.743	809.62	955.338	1052.68	806.382	624.365	-0.126738	0.834665	shikimate transporter
UTI89_RS04000	UTI89_C0830	moeA	900.819	703.556	951.716	651.698	868.967	822.432	-0.126584	0.817766	molybdopterin molybdotransferase MoeA
UTI89_RS22295	UTI89_C4609	ubiC	246.401	333.512	170.24	272.56	253.95	159.861	-0.126378	0.876937	chorismate lyase
UTI89_RS05120	UTI89_C1065	agp	4722.23	7191.12	4533.1	4450.94	4030.71	6590.51	-0.125768	0.862958	bifunctional glucose-1-phosphatase/inositol phosphatase
UTI89_RS00330	UTI89_C0065	polB	942.327	934.54	1043.17	663.928	1056.72	957.158	-0.125693	0.828568	DNA polymerase II
UTI89_RS25035	UTI89_C5160	radA	384.173	354.724	448.239	452.519	386.341	249.344	-0.125631	0.85308	DNA repair protein RadA
UTI89_RS07660	UTI89_C1591		497.217	285.194	334.142	412.334	249.136	361.95	-0.125407	0.868012	LacI family DNA-binding transcriptional regulator
UTI89_RS19180	UTI89_C3958	ugpE	225.205	170.881	112.286	251.594	132.391	81.4389	-0.125364	0.912626	sn-glycerol-3-phosphate ABC transporter permease UgpE
UTI89_RS01915	UTI89_C0394	yaiW	471.605	394.793	444.617	390.495	460.962	351.896	-0.125211	0.799889	surface-exposed outer membrane lipoprotein YaiW
UTI89_RS04525	UTI89_C0940		56.522	48.3179	61.5763	39.3115	51.7529	62.3359	-0.125133	0.862958	phage portal protein
UTI89_RS02250	UTI89_C0472	queC	704.758	650.524	566.864	684.894	594.557	482.601	-0.125113	0.817259	7-cyano-7-deazaguanine synthase QueC
UTI89_RS01660	UTI89_C0342	betI	1738.93	1969.25	794.153	1458.02	1869.12	802.324	-0.12469	0.907288	transcriptional regulator BetI
UTI89_RS20760	UTI89_C4293	atpB	2746.62	2222.63	2076.39	3415.74	1611.56	1434.73	-0.124531	0.889046	F0F1 ATP synthase subunit A
UTI89_RS21145	UTI89_C4377		866.376	852.046	710.844	865.727	736.576	625.37	-0.124505	0.811693	S-adenosyl-l-methionine hydroxide adenosyltransferase family protein
UTI89_RS11985	UTI89_C2451	lpxT	313.52	271.052	231.817	323.228	290.057	135.731	-0.124205	0.886072	Kdo(2)-lipid A phosphotransferase
UTI89_RS16445	UTI89_C3378	gspK	12.3642	14.1418	28.0715	12.2303	20.4604	18.0975	-0.123886	0.916726	type II secretion system minor pseudopilin GspK
UTI89_RS15180	UTI89_C3115	surE	574.051	613.991	623.007	574.822	576.503	510.752	-0.123778	0.769769	5'/3'-nucleotidase SurE
UTI89_RS05370	UTI89_C1113	sfaG	205.775	243.947	133.113	228.007	152.852	152.824	-0.12329	0.872714	S/F1C fimbrial adhesin minor pilin SfaG/FocF
UTI89_RS00285	UTI89_C0056	apaH	579.35	460.788	651.984	602.777	539.193	412.221	-0.123177	0.835473	bis(5'-nucleosyl)-tetraphosphatase (symmetrical) ApaH
UTI89_RS00005	#N/A	thrL	186.346	338.226	220.95	158.12	196.18	329.777	-0.122601	0.890158	thr operon leader peptide
UTI89_RS22935	UTI89_C4738	fxsA	1428.06	2101.24	1075.77	540.752	1375.66	2314.47	-0.122234	0.921481	membrane protein FxsA
UTI89_RS05755	UTI89_C1193		945.86	931.004	841.241	902.418	712.505	881.752	-0.121927	0.793514	Gfo/Idh/MocA family oxidoreductase
UTI89_RS06950	UTI89_C1444	oppD	404.485	407.756	446.428	540.752	374.306	241.3	-0.121595	0.875615	murein tripeptide/oligopeptide ABC transporter ATP binding protein OppD
UTI89_RS19460	UTI89_C4017	prlC	5329.85	4361.58	5644.19	3274.21	4626.47	6196.39	-0.12159	0.862187	oligopeptidase A
UTI89_RS22500	UTI89_C4653		377.991	298.157	222.761	229.754	305.703	291.571	-0.121478	0.855609	LysR family transcriptional regulator
UTI89_RS08400		hipA	701.226	659.952	429.223	518.039	678.805	449.422	-0.121448	0.862187	type II toxin-antitoxin system serine/threonine protein kinase toxin HipA
UTI89_RS08870	UTI89_C1829	pdxH	2083.36	1687.59	2193.2	1931.51	1737.93	1814.78	-0.121178	0.793514	pyridoxamine 5'-phosphate oxidase
UTI89_RS06220			123.642	136.704	87.8367	113.567	131.188	75.4063	-0.120675	0.872714	helix-turn-helix transcriptional regulator
UTI89_RS13525	UTI89_C2768	amiA	1397.15	1133.7	1359.21	926.005	1387.7	1266.83	-0.120324	0.831582	N-acetylmuramoyl-L-alanine amidase AmiA
UTI89_RS19160	UTI89_C3954	ggt	297.624	223.912	388.474	285.664	245.525	306.652	-0.120167	0.855214	gamma-glutamyltransferase
UTI89_RS15840	UTI89_C3252	xdhB	312.637	540.925	450.05	746.046	187.755	264.425	-0.119933	0.92476	xanthine dehydrogenase FAD-binding subunit XdhB
UTI89_RS24865	UTI89_C5125		85.6661	77.7801	98.7031	71.6344	90.2667	80.4334	-0.119856	0.841698	phage tail protein
UTI89_RS09960	UTI89_C2050	yebF	994.434	840.261	722.616	793.219	820.825	739.988	-0.1197	0.809298	protein YebF
UTI89_RS08705	UTI89_C1795		323.235	367.688	201.028	335.458	287.65	197.062	-0.119594	0.880414	GlpM family protein
UTI89_RS12080	UTI89_C2471	narP	644.704	485.536	436.467	651.698	457.351	332.793	-0.119439	0.875855	nitrate/nitrite response regulator protein NarP
UTI89_RS07370	UTI89_C1537	rluB	1696.54	1484.89	1168.14	1651.96	1417.79	936.044	-0.118684	0.864743	23S rRNA pseudouridine(2605) synthase RluB
UTI89_RS11470	UTI89_C2350	mdtB	427.447	340.583	488.988	400.978	421.244	336.815	-0.118502	0.831582	multidrug efflux RND transporter permease subunit MdtB
UTI89_RS24430	UTI89_C5039		20.3126	18.8558	18.1107	11.3567	25.2747	17.0921	-0.116701	0.91286	hypothetical protein
UTI89_RS13860	UTI89_C2837	rodZ	3874.41	4776.4	3669.22	3918.05	3537.25	3906.05	-0.116678	0.803189	cytoskeleton protein RodZ
UTI89_RS23045	UTI89_C4760	psd	1168.42	1074.78	1202.55	1290.29	1009.78	877.73	-0.116584	0.828568	phosphatidylserine decarboxylase
UTI89_RS12960	UTI89_C2654		83.0167	62.4598	102.325	71.6344	87.8596	70.3793	-0.116523	0.866366	PBSX family phage terminase large subunit
UTI89_RS09925	UTI89_C2043	yobA	967.056	1449.54	1160.89	1017.73	1071.16	1210.52	-0.116282	0.833531	CopC domain-containing protein YobA
UTI89_RS12770	UTI89_C2616	smrB	642.054	569.209	499.854	593.167	556.043	430.319	-0.115397	0.833071	endonuclease SmrB
UTI89_RS15375	UTI89_C3157	gudD	245.517	386.543	454.578	231.501	410.412	361.95	-0.115213	0.887268	glucarate dehydratase
UTI89_RS20920	UTI89_C4328	ilvA	562.57	656.417	552.375	486.589	657.141	492.655	-0.114809	0.830938	threonine ammonia-lyase, biosynthetic
UTI89_RS14100	UTI89_C2890	lepB	552.856	476.108	456.389	718.964	476.608	175.948	-0.11469	0.920287	signal peptidase I
UTI89_RS14050	UTI89_C2880	yfhb	660.601	819.048	891.95	356.425	841.285	995.364	-0.113345	0.908107	phosphatidylglycerophosphatase C
UTI89_RS16490	UTI89_C3387	gspS2	22.9621	22.3912	25.3549	35.8172	16.8498	12.065	-0.112272	0.922338	type II secretion system pilot lipoprotein GspS-beta
UTI89_RS17890	UTI89_C3678	yhdE	335.599	440.754	411.112	294.4	457.351	347.875	-0.11179	0.857709	nucleoside triphosphate pyrophosphatase YhdE
UTI89_RS16155	UTI89_C3317	fumE	545.79	477.287	420.168	447.278	497.069	392.113	-0.111534	0.831406	fumarase E
UTI89_RS23185	UTI89_C4788	yjfN	760.397	1212.66	1034.12	621.122	803.975	1358.32	-0.111355	0.897664	protease activator YjfN
UTI89_RS16190	UTI89_C3324	loiP	553.739	602.206	476.311	465.623	494.661	550.969	-0.110655	0.8231	metalloprotease LoiP
UTI89_RS20460	UTI89_C4231		89.1988	82.494	90.5533	99.5892	73.4169	69.3738	-0.110499	0.863162	DUF202 domain-containing protein
UTI89_RS02145	UTI89_C0447	yajL	1094.23	941.611	839.43	900.671	814.807	949.115	-0.10964	0.824692	protein deglycase YajL
UTI89_RS06280	UTI89_C1300	quuD	39.742	22.3912	34.4103	39.3115	24.0711	26.1409	-0.109161	0.908594	antitermination protein QuuD
UTI89_RS19405	UTI89_C4005		107.745	155.56	216.423	115.314	140.816	189.019	-0.108556	0.897664	class II aldolase
UTI89_RS25070	UTI89_C5167	yjjX	193.411	222.734	255.36	172.097	214.233	237.279	-0.107897	0.855214	inosine/xanthosine triphosphatase
UTI89_RS10695	UTI89_C2195	amn	1782.21	2091.81	1946.9	1938.5	1636.84	1824.83	-0.107865	0.809183	AMP nucleosidase
UTI89_RS17540	UTI89_C3600	nusA	3745.46	3910.22	3932.73	3559.88	4655.35	2542.7	-0.107395	0.870689	transcription termination/antitermination protein NusA
UTI89_RS22690	UTI89_C4689	phnN	29.1441	22.3912	29.8826	14.851	25.2747	36.195	-0.106906	0.918234	ribose 1,5-bisphosphokinase
UTI89_RS00305	UTI89_C0060	surA	2447.23	2871.97	3063.42	2884.59	2803.08	2099.31	-0.106302	0.843546	peptidylprolyl isomerase SurA
UTI89_RS23140	UTI89_C4779	rnr	4479.37	5280.8	5008.51	4167.9	4805.8	4746.58	-0.106235	0.809298	ribonuclease R
UTI89_RS23560	UTI89_C4864	valS	4577.4	4063.42	4605.54	4284.08	4963.46	3064.51	-0.10564	0.861311	valine--tRNA ligase
UTI89_RS03020	UTI89_C0628	crcB	309.105	405.399	285.243	268.192	345.42	315.701	-0.104946	0.860522	fluoride efflux transporter CrcB
UTI89_RS20600	UTI89_C4258	yidC	5631	4409.9	3434.69	6397.3	3987.38	2145.56	-0.104876	0.920034	membrane protein insertase YidC
UTI89_RS18250	UTI89_C3756	rpsN	6477.07	6717.37	5799.04	7007.94	7167.17	3488.8	-0.104701	0.892728	30S ribosomal protein S14
UTI89_RS11580	UTI89_C2372		61.8209	71.8877	55.2375	66.3928	62.5849	46.2492	-0.104192	0.883139	MFS transporter
UTI89_RS15585	UTI89_C3202		24.7284	37.7116	28.9771	30.5756	37.3102	17.0921	-0.103362	0.918234	PAAR domain-containing protein
UTI89_RS13440	UTI89_C2749	ptsH	3029.22	4273.19	3786.04	2675.81	3727.41	3923.14	-0.102731	0.868316	phosphocarrier protein Hpr
UTI89_RS03105	UTI89_C0645	leuS	7192.42	6237.73	6887.49	7901.62	5882.98	5139.7	-0.102456	0.861079	leucine--tRNA ligase
UTI89_RS10055	UTI89_C2069	nudB	766.579	833.19	870.218	914.648	796.754	589.175	-0.102247	0.862187	dihydroneopterin triphosphate diphosphatase
UTI89_RS22220	UTI89_C4593	pgi	8223.95	6197.66	10005.2	6814	6786.85	9157.35	-0.102133	0.875855	glucose-6-phosphate isomerase
UTI89_RS02050	UTI89_C0427	queA	742.734	724.769	611.235	768.759	661.956	505.725	-0.101888	0.863162	tRNA preQ1(34) S-adenosylmethionine ribosyltransferase-isomerase QueA
UTI89_RS05665	UTI89_C1175		985.602	996.999	1185.34	1104.22	692.045	1156.23	-0.101154	0.877945	YceK/YidQ family lipoprotein
UTI89_RS06090	UTI89_C1263	nudJ	393.004	179.13	227.289	378.264	246.729	120.65	-0.100726	0.931661	phosphatase NudJ
UTI89_RS16325	UTI89_C3351	mutY	448.643	427.791	432.845	408.84	375.509	436.351	-0.100719	0.824709	A/G-specific adenine glycosylase
UTI89_RS14195	UTI89_C2908	pssA	2725.42	3007.5	3097.83	3214.81	2600.88	2419.04	-0.100643	0.839084	CDP-diacylglycerol--serine O-phosphatidyltransferase
UTI89_RS04270	UTI89_C0884	macB	611.144	588.065	577.73	423.691	619.831	616.321	-0.0993114	0.863089	macrolide ABC transporter ATP-binding protein/permease MacB
UTI89_RS10860	UTI89_C2229	cobT	374.458	338.226	447.334	440.289	374.306	268.447	-0.0992454	0.882179	nicotinate-nucleotide--dimethylbenzimidazole phosphoribosyltransferase
UTI89_RS18160	UTI89_C3734	trkA	1105.71	979.322	728.049	859.612	835.268	931.017	-0.0991898	0.863089	Trk system potassium transporter TrkA
UTI89_RS22420	UTI89_C4635	sucD	25.6115	32.9976	27.166	14.851	40.9209	25.1354	-0.0986798	0.925958	succinate--CoA ligase subunit alpha
UTI89_RS17995	UTI89_C3700	panF	362.094	372.402	353.158	334.585	279.225	401.162	-0.0985988	0.857489	sodium/pantothenate symporter
UTI89_RS07550	UTI89_C1570	sapB	556.388	461.967	514.343	517.165	404.395	509.747	-0.0984008	0.849379	peptide ABC transporter permease SapB
UTI89_RS07065	UTI89_C1469		58.2883	42.4255	53.4265	36.6908	74.6205	34.1842	-0.0981352	0.920034	hypothetical protein
UTI89_RS01030	UTI89_C0210	proS	3618.29	2705.8	2847	3869.13	2511.82	2188.79	-0.097757	0.891132	proline--tRNA ligase
UTI89_RS14110	UTI89_C2892	rseC	641.171	573.923	983.409	759.149	755.833	540.915	-0.0972831	0.893633	SoxR-reducing system protein RseC
UTI89_RS15610	UTI89_C3206		84.783	53.0319	62.4818	82.1174	58.9742	46.2492	-0.0968559	0.912082	hypothetical protein
UTI89_RS10910	UTI89_C2241		52.1062	10.6064	30.7881	29.702	25.2747	33.1788	-0.0968308	0.93841	acetyltransferase
UTI89_RS08910	UTI89_C1837	sodC	661.484	784.872	518.871	490.957	546.414	800.313	-0.0963294	0.892699	superoxide dismutase [Cu-Zn] SodC2
UTI89_RS05360	UTI89_C1111		236.686	318.191	131.302	457.761	97.488	85.4605	-0.0963228	0.953241	S/F1C fimbrial biogenesis chaperone SfaE/FocC
UTI89_RS05540	UTI89_C1149		20.3126	20.0343	15.3941	10.4831	15.6462	26.1409	-0.0958374	0.932266	toxin
UTI89_RS04060	UTI89_C0842	dacC	921.132	1034.71	927.266	663.928	949.605	1084.85	-0.0957615	0.87762	serine-type D-Ala-D-Ala carboxypeptidase
UTI89_RS07790	UTI89_C1614	dbpA	829.283	563.316	781.475	861.359	617.424	555.996	-0.0955951	0.889253	ATP-dependent RNA helicase DbpA
UTI89_RS19065	UTI89_C3935		53.8725	50.6749	47.0877	62.0249	40.9209	38.2059	-0.0955117	0.905655	fimbria/pilus periplasmic chaperone
UTI89_RS06080	UTI89_C1261	hflD	846.947	584.529	740.726	954.834	680.009	399.151	-0.094839	0.917949	high frequency lysogenization protein HflD
UTI89_RS15775	UTI89_C3240	aas	772.761	741.268	747.065	767.885	670.381	678.657	-0.0947027	0.829759	bifunctional acyl-ACP--phospholipid O-acyltransferase/long-chain-fatty-acid--ACP ligase
UTI89_RS04265	UTI89_C0883	macA	489.268	527.962	394.813	447.278	393.563	480.59	-0.0944336	0.862958	macrolide transporter subunit MacA
UTI89_RS14570	UTI89_C2988		563.454	401.864	436.467	609.766	392.359	310.674	-0.0942169	0.908107	hypothetical protein
UTI89_RS02860	UTI89_C0593	entS	436.279	202.7	151.224	180.833	302.092	258.392	-0.0940857	0.931661	enterobactin transporter EntS
UTI89_RS23170	UTI89_C4785		54.7557	31.8191	47.0877	60.2777	40.9209	24.13	-0.0940185	0.927338	DUF1190 domain-containing protein
UTI89_RS07040	UTI89_C1463		96.264	101.35	87.8367	72.5079	108.32	87.4714	-0.0936222	0.886448	hypothetical protein
UTI89_RS00420	UTI89_C0084	leuO	161.618	150.846	153.035	159.867	138.409	137.742	-0.0932946	0.861161	transcriptional regulator LeuO
UTI89_RS21775	UTI89_C4499	pfkA	2285.61	2800.08	3144.92	2025.85	3084.71	2606.04	-0.093217	0.883139	6-phosphofructokinase
UTI89_RS16180	UTI89_C3322		83.8998	95.4574	77.8759	61.1513	87.8596	92.4985	-0.0927742	0.892728	prohibitin family protein
UTI89_RS17725	UTI89_C3642	npr	93.6145	120.206	170.24	77.7495	132.391	150.813	-0.0923208	0.920034	PTS phosphocarrier protein NPr
UTI89_RS24505	UTI89_C5053	hsdR	6640.45	6373.25	4561.17	6264.51	5237.87	4986.87	-0.0919096	0.876675	type I restriction-modification system endonuclease
UTI89_RS17330	UTI89_C3555	garK	136.889	139.061	153.941	109.199	121.559	172.932	-0.0914412	0.890158	glycerate 2-kinase
UTI89_RS18255	UTI89_C3757	rplE	11963.2	11892.1	9604.99	13514.4	12399	5497.63	-0.0911695	0.921106	50S ribosomal protein L5
UTI89_RS13650	UTI89_C2795	narQ	1517.26	1654.59	1393.62	1322.61	1579.07	1384.46	-0.0911605	0.846299	nitrate/nitrite two-component system sensor histidine kinase NarQ
UTI89_RS22305	UTI89_C4611	plsB	4096.08	3606.17	3835.84	4001.91	3184.61	3645.65	-0.0910071	0.846299	glycerol-3-phosphate 1-O-acyltransferase PlsB
UTI89_RS15220	UTI89_C3123	cysD	57.4051	43.604	56.1431	45.4267	51.7529	51.2763	-0.0908742	0.897731	sulfate adenylyltransferase subunit CysD
UTI89_RS23715	UTI89_C4897	papI	50.3399	35.3546	30.7881	50.6682	30.0889	28.1517	-0.090812	0.925215	major pilus subunit operon transcriptional regulator PapI
UTI89_RS03730	UTI89_C0772	bioA	99.7966	154.382	95.081	66.3928	175.719	86.4659	-0.0906485	0.931909	adenosylmethionine--8-amino-7-oxononanoate transaminase
UTI89_RS01510	UTI89_C0309	ecpA	105.979	84.851	84.2146	110.946	102.302	45.2438	-0.0905045	0.925215	common pilus major fimbrillin subunit EcpA
UTI89_RS09755	UTI89_C2008	pabB	971.472	617.527	766.081	791.472	675.195	746.02	-0.0903667	0.883139	aminodeoxychorismate synthase component 1
UTI89_RS05820	UTI89_C1206	flgJ	25.6115	34.1761	47.0877	14.851	33.6996	52.2817	-0.0900679	0.939484	flagellar assembly peptidoglycan hydrolase FlgJ
UTI89_RS18575	UTI89_C3834	rplL	7409.68	6963.68	6484.53	7949.67	6735.1	4923.53	-0.0890995	0.88522	50S ribosomal protein L7/L12
UTI89_RS24490	UTI89_C5049	symE	30.9105	25.9267	38.0324	28.8285	26.4782	34.1842	-0.0889509	0.918234	endoribonuclease SymE
UTI89_RS28030	UTI89_C1290		117.46	113.135	81.498	118.808	105.913	68.3684	-0.0887811	0.91286	replication protein
UTI89_RS18820	UTI89_C3884	rpe	784.242	760.124	898.289	898.05	958.03	441.378	-0.0886963	0.918234	ribulose-phosphate 3-epimerase
UTI89_RS07680	UTI89_C1595	tpx	7013.14	8083.24	5980.14	8583.02	5648.29	5588.11	-0.088601	0.893633	thiol peroxidase
UTI89_RS17450	UTI89_C3579		243.751	309.942	230.006	189.569	281.632	266.436	-0.0876898	0.893633	NAD(P)H-binding protein
UTI89_RS01180	UTI89_C0243		111.278	115.492	170.24	85.6118	123.966	164.889	-0.0871039	0.920034	DotU family type IV/VI secretion system protein
UTI89_RS09430	UTI89_C1942	astA	203.126	100.171	56.1431	64.6456	69.8062	204.1	-0.0870037	0.95327	arginine N-succinyltransferase
UTI89_RS08460	UTI89_C1748	marC	249.933	262.802	230.006	188.695	205.808	304.642	-0.0868468	0.897033	NAAT family transporter MarC
UTI89_RS14355	UTI89_C2945		1166.65	836.725	972.543	1041.32	1012.19	751.047	-0.0859776	0.889046	HlyC/CorC family transporter
UTI89_RS19830	UTI89_C4098	hokA	89.1988	119.027	111.381	77.7495	120.356	103.558	-0.0857509	0.906141	type I toxin-antitoxin system toxin HokA
UTI89_RS00260	UTI89_C0052	kefF	163.384	121.384	151.224	141.522	123.966	145.786	-0.0856589	0.886448	glutathione-regulated potassium-efflux system oxidoreductase KefF
UTI89_RS00455	UTI89_C0092	ftsL	482.203	394.793	489.894	472.612	483.829	332.793	-0.0853215	0.889975	cell division protein FtsL
UTI89_RS16895	UTI89_C3466	cpdA	2622.09	2959.18	2261.12	2502.83	2728.46	2162.65	-0.084881	0.872714	3',5'-cyclic-AMP phosphodiesterase
UTI89_RS07685	UTI89_C1596	ycjG	415.083	459.61	451.861	435.921	416.43	398.146	-0.0845814	0.855214	L-Ala-D/L-Glu epimerase
UTI89_RS22075	UTI89_C4561	btuB	1383.02	1667.56	1612.76	1488.6	1386.5	1522.2	-0.0844237	0.856463	TonB-dependent vitamin B12 receptor BtuB
UTI89_RS13460	UTI89_C2753		79.484	68.3522	92.3644	74.2551	81.8418	71.3847	-0.0842138	0.89752	YfeK family protein
UTI89_RS01200	UTI89_C0247	tssG	103.329	102.528	117.719	94.3477	105.913	105.569	-0.0841399	0.88522	type VI secretion system baseplate subunit TssG
UTI89_RS14765	UTI89_C3028		422.149	433.683	294.298	241.984	358.66	485.617	-0.0825754	0.922001	YgaC family protein
UTI89_RS01365	UTI89_C0280	frsA	1609.99	1530.85	1516.77	1389.88	1559.81	1449.81	-0.0825105	0.847058	esterase FrsA
UTI89_RS26605			412.434	502.035	470.877	389.621	451.333	467.519	-0.0822609	0.872714	hypothetical protein
UTI89_RS09565	UTI89_C1969		73.3019	82.494	68.8205	101.336	71.0098	39.2113	-0.0816024	0.932266	ketose-bisphosphate aldolase
UTI89_RS03545	UTI89_C0735	tolA	967.056	828.476	813.169	1151.39	908.685	405.183	-0.0815083	0.932488	cell envelope integrity protein TolA
UTI89_RS18095	UTI89_C3720		45.041	57.7458	67.915	34.9436	71.0098	56.3034	-0.0815059	0.928271	tRNA-Ala
UTI89_RS02625	UTI89_C0547		23.8452	34.1761	40.749	20.0926	31.2924	42.2276	-0.0812529	0.935071	DUF1116 domain-containing protein
UTI89_RS18490	UTI89_C3816	zraS	179.281	281.658	156.657	158.993	215.436	209.127	-0.0802243	0.920034	two-component system sensor histidine kinase ZraS
UTI89_RS23665	UTI89_C4888	papF	170.449	188.558	199.217	346.815	86.656	93.5039	-0.0801619	0.95327	P fimbrial tip protein PapF
UTI89_RS24730	UTI89_C5098		75.9514	100.171	86.0257	58.5305	81.8418	107.58	-0.0801128	0.92095	Rha family phage regulatory protein
UTI89_RS07725	UTI89_C1603		550.206	530.319	307.881	521.533	466.98	325.755	-0.0786096	0.925215	DUF2534 family protein
UTI89_RS14630	UTI89_C3000		26.4947	31.8191	37.1269	23.5869	27.6818	39.2113	-0.0785952	0.931713	helix-turn-helix domain-containing protein
UTI89_RS19630	UTI89_C4056		728.604	502.035	793.247	523.28	578.91	816.399	-0.0778117	0.918665	AsmA family protein
UTI89_RS11410	UTI89_C2338		780.71	748.339	669.189	758.276	677.602	646.484	-0.0777262	0.872714	type II toxin-antitoxin system RelE/ParE family toxin
UTI89_RS20275	UTI89_C4195	spoT	3627.12	3153.63	3088.77	3780.9	3623.91	1947.49	-0.0776915	0.921637	bifunctional GTP diphosphokinase/guanosine-3',5'-bis pyrophosphate 3'-pyrophosphohydrolase
UTI89_RS03075	UTI89_C0638	rlmH	321.469	274.587	327.803	366.908	368.288	140.759	-0.0774337	0.936709	23S rRNA (pseudouridine(1915)-N(3))-methyltransferase RlmH
UTI89_RS07640	UTI89_C1587	ycjT	120.992	108.421	128.586	94.3477	113.134	132.715	-0.0769703	0.907288	kojibiose phosphorylase
UTI89_RS22965	UTI89_C4744	epmB	650.003	611.634	589.502	668.296	550.025	536.893	-0.0761905	0.882179	EF-P beta-lysylation protein EpmB
UTI89_RS07675	UTI89_C1594	tyrR	1418.35	1701.73	1663.47	1218.66	1777.65	1544.32	-0.0754459	0.898567	transcriptional regulator TyrR
UTI89_RS12545	UTI89_C2567	nuoB	4081.95	3494.21	3865.72	5314.92	3427.73	2116.4	-0.0753632	0.932488	NADH-quinone oxidoreductase subunit NuoB
UTI89_RS05550	UTI89_C1151		19.4294	20.0343	26.2605	15.7246	25.2747	22.1192	-0.0753032	0.938004	DUF957 domain-containing protein
[truncated: 2,622 more rows]

## Sheet: Tab 2
Dataset S1 Tab2: UTI89-LB versus UTI89-UG all genes
			Normalized Count
			RK20-07	RK20-08	RK20-09	RK20-10	RK20-11	RK20-12
ID	KEGG ID	Gene Symbol	LB-1	LB-2	LB-3	U-1	U-2	U-3	log2(FC) U/LB	padj	Genbank Annotation
UTI89_RS23530	UTI89_C4857	arcA	45581.6	71208.7	246.894	23.9671	39.8284	138.283	-9.18139	2.3235e-07	arginine deiminase
UTI89_RS23525	UTI89_C4856	arcC	24543.4	40793.7	165.26	19.8349	48.4867	95.9849	-8.64213	5.0418e-07	carbamate kinase
UTI89_RS20615	UTI89_C4261	tnaA	28309.7	45214.1	4839.32	30.5788	60.0312	113.88	-8.59307	1.92731e-32	tryptophanase
UTI89_RS23520	UTI89_C4855	argF	22519.8	36022.1	166.255	26.4465	51.3728	91.1043	-8.44368	4.08244e-07	ornithine carbamoyltransferase
UTI89_RS17315	UTI89_C3552	tdcB	3024.53	3079.39	18574.8	20.6613	29.4384	52.0596	-7.93398	4.00526e-28	bifunctional threonine ammonia-lyase/L-serine ammonia-lyase TdcB
UTI89_RS20610	UTI89_C4260	tnaC	40.5513	68.6362	11.9465	0	0	0	-7.89118	8.10306e-08	tryptophanase leader peptide
UTI89_RS17320	UTI89_C3553	tdcA	2542.86	1437.4	11040.5	10.7439	28.8611	48.8059	-7.42969	3.60143e-22	transcriptional regulator TdcA
UTI89_RS06285	UTI89_C1301	ompC	41321.7	47817	28293.3	290.085	331.326	473.417	-6.74949	8.11634e-95	porin OmpC
UTI89_RS17305	UTI89_C3550	tdcD	988.066	2490.7	8536.76	40.4962	43.8689	56.9402	-6.41585	5.30508e-21	propionate kinase
UTI89_RS10380	UTI89_C2133		7818.48	9729.18	5275.37	120.662	59.454	94.3581	-6.3835	2.52701e-63	porin OmpD
UTI89_RS01815	UTI89_C0371	lacZ	3060.14	7728.17	5394.84	53.7194	80.8112	120.388	-6.00178	4.54079e-41	beta-galactosidase
UTI89_RS17300	UTI89_C3549	tdcE	2602.2	8609.88	16713.1	124.794	212.995	164.313	-5.79644	4.85202e-22	2-ketobutyrate formate-lyase/pyruvate formate-lyase
UTI89_RS17310	UTI89_C3551	tdcC	1866.35	4194.73	15578.2	111.571	129.875	165.94	-5.73333	3.57592e-17	threonine/serine transporter TdcC
UTI89_RS11830	UTI89_C2419	preT	3018.6	8744.51	8446.17	133.059	148.346	126.895	-5.62715	3.38307e-38	NAD-dependent dihydropyrimidine dehydrogenase subunit PreT
UTI89_RS23515	UTI89_C4854		14582.6	20753.2	301.649	191.737	299.579	307.477	-5.47954	0.000185655	YfcC family protein
UTI89_RS11835	UTI89_C2420	preA	5539.7	12076	13461.7	198.349	274.758	222.88	-5.47912	2.59152e-44	NAD-dependent dihydropyrimidine dehydrogenase subunit PreA
UTI89_RS17295	UTI89_C3548		944.548	3343.37	2846.25	69.422	63.4945	50.4328	-5.27512	3.22121e-27	enamine/imine deaminase
UTI89_RS11845	UTI89_C2422	mglA	769.485	801.195	300.653	12.3968	16.1622	27.6567	-5.10875	3.1904e-24	galactose/methyl galactoside ABC transporter ATP-binding protein MglA
UTI89_RS22660	UTI89_C4683	alsB	1175	1360.84	475.869	24.7936	25.975	40.6716	-5.06941	7.01316e-27	D-allose transporter substrate-binding protein
UTI89_RS01810	UTI89_C0370	lacY	664.645	1669.71	1392.76	38.0168	36.365	40.6716	-5.02305	5.9951e-34	lactose permease
UTI89_RS11850	UTI89_C2423	mglB	1299.62	1549.59	376.314	27.2729	35.7878	39.0447	-4.98781	1.41376e-20	galactose/glucose ABC transporter substrate-binding protein MglB
UTI89_RS03460	UTI89_C0718	sdhD	2767.38	2251.79	650.088	71.0749	75.039	52.0596	-4.83068	8.1329e-20	succinate dehydrogenase membrane anchor subunit
UTI89_RS15865	UTI89_C3257		3311.36	3682.6	2192.18	95.0421	110.25	152.925	-4.69258	1.22595e-45	YgeY family selenium metabolism-linked hydrolase
UTI89_RS15900	UTI89_C3264	ssnA	847.62	1560.15	792.45	28.9259	53.6817	40.6716	-4.6889	7.05735e-30	putative aminohydrolase SsnA
UTI89_RS09055	UTI89_C1866		251.22	1058.58	1789.98	54.5459	22.5117	60.1939	-4.51053	4.85105e-11	ferredoxin-like protein
UTI89_RS23475	UTI89_C4844	treB	497.495	898.87	4190.23	58.6782	105.055	89.4775	-4.46343	1.22298e-09	PTS trehalose transporter subunit IIBC
UTI89_RS19450	UTI89_C4015	dtpB	6917.45	9259.28	6988.7	305.788	370	396.955	-4.43475	6.7389e-68	dipeptide/tripeptide permease DtpB
UTI89_RS03455	UTI89_C0717	sdhC	3291.58	3239.1	797.428	90.9098	155.273	92.7312	-4.42938	1.58698e-15	succinate dehydrogenase cytochrome b556 subunit
UTI89_RS28570			288.804	223.068	1040.34	3.30581	18.4711	58.5671	-4.29145	0.00137174	DUF2618 domain-containing protein
UTI89_RS16300	UTI89_C3346	ansB	10440.5	16714.2	11987.3	542.153	427.145	1036.31	-4.28996	1.73049e-25	L-asparaginase 2
UTI89_RS03465	UTI89_C0719	sdhA	6428.86	5545.01	1761.11	264.465	274.181	182.209	-4.24916	1.5006e-17	succinate dehydrogenase flavoprotein subunit
UTI89_RS24075	UTI89_C4969		168.139	143.872	25.8841	0.826453	9.81279	9.76118	-4.07394	2.34955e-06	BMC domain-containing protein
UTI89_RS22665	UTI89_C4684	alsR	7711.66	8893.67	3920.44	376.863	435.803	413.223	-4.06535	4.93096e-29	als operon DNA-binding transcriptional repressor AlsR
UTI89_RS22545	UTI89_C4663	nrfD	602.335	720.68	1425.61	50.4136	47.3323	73.2088	-4.02471	6.08732e-21	cytochrome c nitrite reductase subunit NrfD
UTI89_RS15905	UTI89_C3265		868.391	1290.89	565.467	57.0252	64.0717	69.9551	-3.83854	9.60932e-24	molybdopterin-dependent oxidoreductase FAD-binding subunit
UTI89_RS24080	UTI89_C4970		127.588	77.8757	19.9108	7.43808	4.61778	3.25373	-3.83681	5.46919e-07	BMC domain-containing protein
UTI89_RS15895	UTI89_C3263	ygfK	1550.84	4346.52	2039.86	280.994	141.997	143.164	-3.80708	1.8138e-14	putative selenate reductase subunit YgfK
UTI89_RS16100	UTI89_C3306	argO	1909.87	2301.95	3271.35	128.1	182.402	229.388	-3.79967	2.22838e-27	arginine exporter ArgO
UTI89_RS19655	UTI89_C4060	dctA	9251.62	7572.42	2269.83	431.408	461.778	484.805	-3.79272	6.50948e-14	C4-dicarboxylate transporter DctC
UTI89_RS17290	UTI89_C3547	tdcG	809.047	2559.34	3020.47	136.365	176.053	149.671	-3.78807	2.67662e-14	L-serine ammonia-lyase
UTI89_RS20620	UTI89_C4262	tnaB	1951.41	4131.37	521.663	125.621	187.02	170.821	-3.7718	1.09088e-08	low affinity tryptophan permease TnaB
UTI89_RS24070	UTI89_C4968		160.227	184.79	38.8261	6.61162	14.4306	8.13431	-3.67682	4.82183e-08	BMC domain-containing protein
UTI89_RS15860	UTI89_C3256	dpaL	2054.27	2356.07	1284.25	158.679	130.452	165.94	-3.64986	3.23253e-29	diaminopropionate ammonia-lyase
UTI89_RS15850	UTI89_C3254		3520.05	5122.64	3456.52	247.109	304.774	416.477	-3.6482	1.16808e-29	sigma-54-dependent transcriptional regulator
UTI89_RS22550	UTI89_C4664		300.673	335.261	970.652	21.4878	44.4462	68.3282	-3.60037	2.92449e-09	heme lyase CcmF/NrfE family subunit
UTI89_RS09050	UTI89_C1865		796.19	1510	4846.29	220.663	157.005	213.119	-3.59898	1.56945e-08	aldehyde ferredoxin oxidoreductase
UTI89_RS17970	UTI89_C3694		1238.3	852.673	372.332	45.4549	66.9579	92.7312	-3.59763	1.4382e-12	substrate-binding domain-containing protein
UTI89_RS11840	UTI89_C2421	mglC	1025.65	1214.33	786.477	75.2072	101.014	89.4775	-3.50657	4.75347e-32	galactose/methyl galactoside ABC transporter permease MglC
UTI89_RS07955	UTI89_C1646		1194.78	1756.82	890.013	109.092	117.753	128.522	-3.43709	3.82344e-24	YdcH family protein
UTI89_RS23505	UTI89_C4852	pyrL	265.067	258.706	19.9108	19.8349	21.3572	8.13431	-3.43181	7.05913e-05	pyr operon leader peptide
UTI89_RS19250	UTI89_C3972		58.3543	39.5978	41.8127	1.65291	5.19501	8.13431	-3.34997	6.26912e-09	PTS sugar transporter subunit IIC
UTI89_RS28250		ypfM	3115.52	5122.64	2175.26	244.63	316.895	465.283	-3.34565	4.80161e-15	protein YpfM
UTI89_RS15855	UTI89_C3255	ygeW	3245.09	5249.35	2444.05	823.147	170.281	133.403	-3.27739	5.09543e-06	knotted carbamoyltransferase YgeW
UTI89_RS14805	UTI89_C3037	proV	2711	2585.74	2595.37	198.349	411.56	234.268	-3.21954	2.15964e-20	glycine betaine/L-proline ABC transporter ATP-binding protein ProV
UTI89_RS20810	UTI89_C4303	rbsD	1148.29	2320.43	615.244	87.604	203.76	148.045	-3.21435	9.49404e-09	D-ribose pyranase
UTI89_RS22540	UTI89_C4662	nrfC	293.749	316.782	543.565	36.3639	49.6412	39.0447	-3.19596	3.12166e-17	cytochrome c nitrite reductase Fe-S protein
UTI89_RS01805	UTI89_C0369	lacA	422.327	784.036	729.731	80.1659	52.5273	81.3431	-3.18918	1.07007e-17	galactoside O-acetyltransferase
UTI89_RS20255	UTI89_C4190		810.036	411.817	719.776	61.984	93.5101	56.9402	-3.17799	2.99506e-16	trimeric intracellular cation channel family protein
UTI89_RS22930	UTI89_C4736	aspA	74738	118770	77600.4	7537.25	8209.26	14236.7	-3.17684	1.81488e-17	aspartate ammonia-lyase
UTI89_RS22890	UTI89_C4729	cadB	401.556	716.72	2617.28	24.7936	61.7629	341.641	-3.12898	0.0405552	cadaverine/lysine antiporter
UTI89_RS07005	UTI89_C1456	ompW	3909.74	7097.25	1991.08	490.913	605.507	398.581	-3.11855	2.46233e-10	outer membrane protein OmpW
UTI89_RS08960	UTI89_C1847	sodB	24615.6	33231.8	27437.1	3590.94	3375.02	2980.41	-3.09969	2.00837e-39	superoxide dismutase [Fe]
UTI89_RS08730	UTI89_C1800	fumB	4378.55	4820.37	1762.11	521.492	466.973	307.477	-3.07808	1.41597e-11	class I fumarate hydratase
UTI89_RS23470	UTI89_C4843	treC	241.33	586.047	2206.12	103.307	139.111	123.642	-3.05072	3.95376e-05	alpha,alpha-phosphotrehalase
UTI89_RS11855	UTI89_C2424	galS	1429.18	1733.06	589.36	171.076	137.379	161.059	-2.99919	1.54684e-11	HTH-type transcriptional regulator GalS
UTI89_RS23410	UTI89_C4832	ytfQ	818.938	1342.37	485.824	99.1743	120.64	112.254	-2.99358	2.39923e-12	galactofuranose ABC transporter substrate-binding protein YtfQ
UTI89_RS14810	UTI89_C3038	proW	1056.31	888.311	1039.34	75.2072	166.24	143.164	-2.95647	3.2487e-16	glycine betaine/L-proline ABC transporter permease ProW
UTI89_RS15425	UTI89_C3167	sdaC	2912.77	2420.75	1436.57	260.333	312.278	364.417	-2.85541	9.06763e-16	HAAAP family serine/threonine permease SdaC
UTI89_RS18910	UTI89_C3903	pckA	8192.35	11467.5	6486.94	1008.27	1172.92	1553.65	-2.80856	5.62938e-17	phosphoenolpyruvate carboxykinase (ATP)
UTI89_RS21915	UTI89_C4528		361.994	397.298	306.627	58.6782	42.1373	55.3133	-2.78477	2.05925e-21	bifunctional metallophosphatase/5'-nucleotidase
UTI89_RS08670	UTI89_C1788	mdtJ	1053.34	517.411	514.695	62.8104	141.997	97.6118	-2.78165	2.44834e-09	multidrug/spermidine efflux SMR transporter subunit MdtJ
UTI89_RS15910	UTI89_C3266		3331.14	4258.08	2064.75	380.995	507.956	523.85	-2.77323	8.75006e-15	molybdopterin-dependent oxidoreductase Mo/Fe-S-binding subunit
UTI89_RS08280	UTI89_C1712		681.459	1520.56	1270.31	124.794	180.671	208.238	-2.76061	1.00572e-11	sulfatase
UTI89_RS06305	UTI89_C1305	iss	717.065	418.417	276.76	52.893	65.2262	92.7312	-2.75776	1.40976e-09	increased serum survival lipoprotein Iss
UTI89_RS11560	UTI89_C2367	gatA	37.5841	23.7587	13.9376	2.47936	3.46334	6.50745	-2.72806	0.000148266	PTS galactitol transporter subunit IIA
UTI89_RS09040	UTI89_C1863		452.987	745.759	1938.32	205.787	116.599	157.806	-2.70881	3.40716e-06	4Fe-4S binding protein
UTI89_RS22535	UTI89_C4661	nrfB	854.544	1100.82	1992.08	151.241	208.377	260.298	-2.67508	3.5775e-10	cytochrome c nitrite reductase pentaheme subunit
UTI89_RS15890	UTI89_C3262	mocA	103.851	299.623	194.13	10.7439	40.4056	43.9253	-2.66437	1.92004e-05	molybdenum cofactor cytidylyltransferase
UTI89_RS08320	UTI89_C1719		92.9712	85.7952	64.7102	15.7026	10.9672	13.0149	-2.62886	9.213e-11	fimbrial protein
UTI89_RS23420	UTI89_C4834		211.658	304.903	141.367	34.711	40.9828	29.2835	-2.62527	1.17343e-10	ABC transporter permease
UTI89_RS08495	UTI89_C1755		39.5622	30.3583	47.786	6.61162	4.61778	9.76118	-2.61265	8.8535e-07	PTS sugar transporter subunit IIC
UTI89_RS24260	UTI89_C5009	fimB	774.43	942.428	658.052	99.1743	139.688	154.552	-2.59998	1.56679e-17	type 1 fimbria switch DNA invertase FimB
UTI89_RS23190	UTI89_C4789	bsmA	9512.73	17081.2	5318.18	1483.48	1744.37	2048.22	-2.59677	3.00242e-08	biofilm peroxide resistance protein BsmA
UTI89_RS15840	UTI89_C3252	xdhB	350.126	605.846	494.784	56.1988	79.6568	107.373	-2.5915	5.48355e-12	xanthine dehydrogenase FAD-binding subunit XdhB
UTI89_RS16680	UTI89_C3422	gpr	1490.51	1837.34	1571.96	185.952	267.254	367.671	-2.5841	6.88875e-15	L-glyceraldehyde 3-phosphate reductase
UTI89_RS19245	UTI89_C3971		23.7373	30.3583	16.9242	2.47936	4.61778	4.88059	-2.57987	7.68802e-05	PTS sugar transporter subunit IIB
UTI89_RS14410	UTI89_C2959		12310.8	11562.6	8535.77	2996.72	1359.36	1137.18	-2.56014	1.24739e-08	hypothetical protein
UTI89_RS03470	UTI89_C0720	sdhB	1920.75	1805.66	789.464	276.862	262.059	227.761	-2.55644	3.84339e-10	succinate dehydrogenase iron-sulfur subunit SdhB
UTI89_RS17975	UTI89_C3695		484.637	353.74	184.175	33.0581	60.6084	82.97	-2.54906	5.49972e-07	tagatose bisphosphate family class II aldolase
UTI89_RS19180	UTI89_C3958	ugpE	252.209	191.389	123.447	31.4052	34.6334	30.9104	-2.54102	8.58312e-11	sn-glycerol-3-phosphate ABC transporter permease UgpE
UTI89_RS11725	UTI89_C2398	btsS	2007.78	1775.3	1797.95	277.688	311.7	375.805	-2.53714	8.02746e-27	two-component regulatory system sensor histidine kinase BtsS
UTI89_RS09435	UTI89_C1943	astC	491.56	253.426	109.509	39.6697	57.1451	50.4328	-2.5361	1.13422e-05	succinylornithine/acetylornithine transaminase
UTI89_RS15815	UTI89_C3247		1068.18	1026.9	449.984	95.0421	199.142	146.418	-2.52759	7.96239e-08	acetyl-CoA C-acetyltransferase
UTI89_RS28575			1436.11	1648.59	485.824	234.713	268.409	122.015	-2.5084	5.24777e-06	hypothetical protein
UTI89_RS17965	UTI89_C3693		263.089	175.55	51.7681	29.7523	30.5928	26.0298	-2.49844	4.53698e-05	sugar ABC transporter ATP-binding protein
UTI89_RS08500	UTI89_C1756		30.6607	29.0384	30.8618	4.13226	5.77223	6.50745	-2.49723	4.25866e-06	PTS sugar transporter subunit IIB
UTI89_RS09045	UTI89_C1864		202.756	359.02	928.84	121.489	75.039	68.3282	-2.48956	5.18066e-05	YdhW family putative oxidoreductase system protein
UTI89_RS15440	UTI89_C3170	fucO	1845.58	2617.41	1902.48	335.54	335.367	481.551	-2.4702	1.8028e-16	lactaldehyde reductase
UTI89_RS16340	UTI89_C3355	nupG	1135.44	1785.86	1349.95	247.109	239.548	291.208	-2.46046	7.58836e-18	nucleoside permease NupG
UTI89_RS24960	UTI89_C5145	osmY	13853.7	15253.1	10793.7	2723.16	1719.55	2840.5	-2.45438	8.07235e-15	molecular chaperone OsmY
UTI89_RS22555	UTI89_C4665	nrfF	90.9931	84.4753	188.157	19.8349	22.5117	26.0298	-2.42922	1.93699e-07	heme lyase NrfEFG subunit NrfF
UTI89_RS24470	UTI89_C5045		974.22	1491.52	1480.37	160.332	215.881	367.671	-2.41496	3.2602e-09	2-hydroxyacyl-CoA dehydratase subunit D
UTI89_RS23605	UTI89_C4874	idnD	152.315	207.228	208.068	33.0581	43.2917	29.2835	-2.39442	6.77105e-13	L-idonate 5-dehydrogenase
UTI89_RS28550			560.794	1370.08	669.003	192.564	137.956	167.567	-2.3843	3.90165e-08	autotransporter outer membrane beta-barrel domain-containing protein
UTI89_RS05005	UTI89_C1040	hyaA	18352.9	18497.5	26074.2	6993.44	2143.23	2956.01	-2.37942	2.57858e-06	hydrogenase 1 small subunit
UTI89_RS16030	UTI89_C3290	gcvT	5783.01	5914.59	5940.39	2312.42	602.621	518.969	-2.36009	0.000138152	glycine cleavage system aminomethyltransferase GcvT
UTI89_RS03820	UTI89_C0792		1174.01	1740.98	882.049	245.457	215.881	283.074	-2.35367	1.68057e-11	YbhQ family protein
UTI89_RS21665		fdnG	17510.2	17127.4	6795.56	2717.38	3373.87	2022.19	-2.352	2.42871e-07	formate dehydrogenase-N subunit alpha
UTI89_RS24065	UTI89_C4967		504.418	432.936	149.331	63.6369	87.7379	63.4477	-2.33201	6.29978e-06	acetaldehyde dehydrogenase (acetylating)
UTI89_RS19240	UTI89_C3970		46.4856	46.1974	50.7726	6.61162	12.6989	8.13431	-2.32833	4.70129e-07	PTS sugar transporter subunit IIA
UTI89_RS05010	UTI89_C1041	hyaB	22143	23711.2	33322.7	9843.05	2801.26	3162.62	-2.32442	3.58197e-05	Ni/Fe-hydrogenase large subunit
UTI89_RS10240	UTI89_C2106	ftnA	4325.14	7019.37	10248.1	1560.34	974.352	1807.44	-2.31489	1.03837e-07	non-heme ferritin
UTI89_RS13490	UTI89_C2759	ucpA	2185.81	2881.4	1244.43	450.417	484.867	331.88	-2.3137	6.32396e-09	SDR family oxidoreductase UcpA
UTI89_RS20825	UTI89_C4306	rbsB	1405.45	1878.26	961.692	249.589	314.009	291.208	-2.31152	1.14853e-11	ribose ABC transporter substrate-binding protein RbsB
UTI89_RS08665	UTI89_C1787	mdtI	810.036	382.779	381.292	62.8104	143.729	112.254	-2.30295	2.39617e-06	multidrug/spermidine efflux SMR transporter subunit MdtI
UTI89_RS02185	UTI89_C0456	cyoA	5355.73	4293.72	1293.21	1002.49	790.218	470.163	-2.27267	0.000116683	cytochrome o ubiquinol oxidase subunit II
UTI89_RS17160	UTI89_C3521	fadH	196.822	217.788	113.492	33.0581	39.2512	37.4178	-2.26365	3.96122e-09	NADPH-dependent 2,4-dienoyl-CoA reductase
UTI89_RS22790	UTI89_C4708	eptA	2056.25	1857.14	1233.48	299.176	387.317	392.074	-2.25555	5.42876e-13	phosphoethanolamine transferase EptA
UTI89_RS20055	UTI89_C4144	lldP	765.529	498.932	272.778	83.4717	107.363	135.03	-2.24467	1.34677e-06	L-lactate permease
UTI89_RS20815	UTI89_C4304	rbsA	497.495	723.32	327.533	80.1659	137.379	109	-2.2414	8.10306e-08	ribose ABC transporter ATP-binding protein RbsA
UTI89_RS20405	UTI89_C4220	adeQ	116.709	126.713	88.6031	26.4465	20.2028	24.4029	-2.23559	3.85598e-10	adenine permease AdeQ
UTI89_RS13955	UTI89_C2857	csiE	2686.27	4516.79	2882.09	669.427	591.653	883.387	-2.23548	3.96287e-11	stationary phase inducible protein CsiE
UTI89_RS15430	UTI89_C3168	sdaB	815.971	638.844	376.314	98.3479	150.655	146.418	-2.21294	3.69291e-08	L-serine ammonia-lyase II
UTI89_RS06640	UTI89_C1375	dadA	3221.35	2437.9	829.285	627.278	468.705	315.611	-2.19902	9.96155e-05	D-amino acid dehydrogenase
UTI89_RS19975	UTI89_C4129	aldB	890.15	1061.22	915.898	166.117	193.37	270.059	-2.19702	4.03721e-14	aldehyde dehydrogenase AldB
UTI89_RS23415	UTI89_C4833		446.064	865.872	379.301	78.513	110.25	183.836	-2.19234	9.05636e-06	sugar ABC transporter ATP-binding protein
UTI89_RS05015	UTI89_C1042	hyaC	3665.44	5353.62	7536.24	2237.21	652.262	758.118	-2.18189	0.000195985	Ni/Fe-hydrogenase b-type cytochrome subunit
UTI89_RS20820	UTI89_C4305	rbsC	250.231	357.7	195.126	33.0581	70.9984	74.8357	-2.17394	1.09913e-06	ribose ABC transporter permease
UTI89_RS10800	UTI89_C2217	clbG	4282.61	6756.7	9281.43	3007.46	559.906	943.581	-2.17126	0.00153892	colibactin biosynthesis acyltransferase ClbG
UTI89_RS16025	UTI89_C3289	gcvH	1765.46	1407.04	1735.23	766.948	181.248	144.791	-2.16492	0.00143989	glycine cleavage system protein GcvH
UTI89_RS16365	UTI89_C3362		1963.27	991.265	1180.71	324.796	170.858	437.626	-2.15304	5.45181e-06	KpsF/GutQ family sugar-phosphate isomerase
UTI89_RS05185	UTI89_C1077	putA	2354.94	1700.07	918.884	366.945	353.26	400.208	-2.15124	1.28276e-07	trifunctional transcriptional regulator/proline dehydrogenase/L-glutamate gamma-semialdehyde dehydrogenase
UTI89_RS19185	UTI89_C3959	ugpA	208.691	203.269	104.532	34.711	47.9095	32.5373	-2.14404	3.35215e-07	sn-glycerol-3-phosphate ABC transporter permease UgpA
UTI89_RS04815	UTI89_C1001	ompF	2885.07	2424.71	1275.29	468.599	418.487	636.103	-2.11439	1.88858e-07	porin OmpF
UTI89_RS05020	UTI89_C1043		1832.72	2713.77	3434.62	1150.42	425.991	265.179	-2.11416	0.000518543	hydrogenase 1 maturation protease
UTI89_RS20340	UTI89_C4208		67.2558	75.2358	46.7904	18.182	13.2761	11.388	-2.1127	1.10844e-06	PRD domain-containing protein
UTI89_RS15845	UTI89_C3253	xdhC	95.9384	180.83	148.336	12.3968	34.6334	53.6865	-2.10985	0.000223161	xanthine dehydrogenase iron sulfur-binding subunit XdhC
UTI89_RS09035	UTI89_C1862		279.903	398.618	872.094	152.067	108.518	99.2386	-2.10501	3.95376e-05	thiosulfate reductase cytochrome B subunit
UTI89_RS13870	UTI89_C2840	ndk	755.638	562.289	249.881	109.918	126.989	128.522	-2.10191	6.06955e-06	nucleoside-diphosphate kinase
UTI89_RS16395	UTI89_C3368		829.817	741.799	369.346	167.77	79.0795	208.238	-2.1013	3.53742e-05	poly-alpha-2,8 sialosyl sialyltransferase
UTI89_RS15875	UTI89_C3259	arcC	587.499	603.206	432.065	133.885	125.257	118.761	-2.09848	9.39775e-15	carbamate kinase
UTI89_RS16655	UTI89_C3418	hybA	1800.08	1923.13	1558.02	528.93	365.382	340.014	-2.09466	4.64505e-13	hydrogenase 2 operon protein HybA
UTI89_RS14405	UTI89_C2958		5163.86	5440.74	5163.87	1609.93	1002.06	1091.63	-2.08968	2.30632e-13	hypothetical protein
UTI89_RS12385	UTI89_C2534		946.526	847.393	591.351	119.009	196.256	248.91	-2.08652	8.2929e-08	histidine phosphatase family protein
UTI89_RS23870	UTI89_C4927	hlyC	172.096	168.951	199.108	22.3142	43.2917	65.0745	-2.08308	1.45014e-06	alpha-hemolysin-activating lysine-acyltransferase HlyC
UTI89_RS03480	UTI89_C0721	sucA	10550.3	9279.08	5803.01	2576.88	1713.77	1818.83	-2.06868	5.14121e-09	2-oxoglutarate dehydrogenase E1 component
UTI89_RS22655	UTI89_C4682	alsA	403.535	502.892	121.456	66.9427	86.0062	92.7312	-2.06652	0.000273868	D-allose ABC transporter ATP-binding protein AlsA
UTI89_RS08015	UTI89_C1659		248.253	285.104	212.05	56.1988	57.7223	65.0745	-2.06647	3.17767e-13	ABC transporter substrate-binding protein
UTI89_RS02080	UTI89_C0433	tsx	2817.82	2791.64	2469.94	547.938	558.175	832.954	-2.06272	2.20034e-13	nucleoside-specific channel-forming protein Tsx
UTI89_RS22045	UTI89_C4555	sthA	12496.7	10208.3	4681.03	2282.66	2377	1895.3	-2.0625	1.42176e-06	Si-specific NAD(P)(+) transhydrogenase
UTI89_RS16430	UTI89_C3375		480.681	444.815	341.47	164.464	37.5195	102.492	-2.06147	0.000246823	ABC transporter permease
UTI89_RS22530	UTI89_C4660	nrfA	2616.05	3579.64	5467.51	681.824	942.605	1177.85	-2.05843	2.9098e-07	ammonia-forming nitrite reductase cytochrome c552 subunit
UTI89_RS05025	UTI89_C1044	hyaE	3122.45	4398	7169.88	2153.74	625.132	806.924	-2.03422	0.000667081	hydrogenase-1 operon protein HyaE
UTI89_RS16020	UTI89_C3288	gcvP	11858.8	10973.9	14604.6	5413.27	1963.71	1866.01	-2.01781	7.09182e-05	aminomethyl-transferring glycine dehydrogenase
UTI89_RS07865	UTI89_C1628	pdxI	576.619	813.075	494.784	135.538	141.997	190.343	-2.01757	8.3472e-10	pyridoxine 4-dehydrogenase
UTI89_RS09550	UTI89_C1966		595.411	596.607	336.493	149.588	122.371	105.746	-2.01065	2.04363e-08	DeoR/GlpR transcriptional regulator
UTI89_RS09200	UTI89_C1895	ppsA	13849.7	10481.5	11482.6	5554.59	1955.05	1408.86	-2.00534	0.000462957	phosphoenolpyruvate synthase
UTI89_RS15450	UTI89_C3173	fucP	242.319	357.7	195.126	45.4549	65.8034	89.4775	-2.00179	1.10721e-06	L-fucose:H+ symporter permease
UTI89_RS23965	UTI89_C4947		2776.28	2019.49	2640.17	280.994	658.611	925.685	-1.99737	4.06721e-05	ShlB/FhaC/HecB family hemolysin secretion/activation protein
UTI89_RS16415	UTI89_C3372	neuB	2035.48	1535.07	851.187	446.285	158.736	505.954	-1.99604	0.000406546	N-acetylneuraminate synthase
UTI89_RS19380	UTI89_C4000		232.428	399.938	256.85	57.8517	78.5023	87.8506	-1.9942	4.95882e-08	PTS sugar transporter subunit IIA
UTI89_RS17960	UTI89_C3692		116.709	47.5174	34.8439	13.2232	11.5445	27.6567	-1.98992	0.00246296	ABC transporter permease
UTI89_RS09590	UTI89_C1974	msrB	5005.61	5658.53	1550.06	878.519	1184.46	1015.16	-1.98818	0.000172777	peptide-methionine (R)-S-oxide reductase MsrB
UTI89_RS13325	UTI89_C2725	nupC	4457.67	2593.66	3976.19	750.419	689.781	1355.18	-1.98239	1.14869e-06	nucleoside permease NupC
UTI89_RS23510	UTI89_C4853		1733.81	1820.18	207.072	311.573	258.019	387.193	-1.97581	0.0103183	arginine repressor
UTI89_RS20450	UTI89_C4229	emrD	2392.52	1568.07	1563.99	220.663	609.547	580.79	-1.97013	4.01674e-05	multidrug efflux MFS transporter EmrD
UTI89_RS14705	UTI89_C3014	csiD	511.342	290.384	202.095	135.538	46.1778	74.8357	-1.96929	0.00048615	carbon starvation induced protein CsiD
UTI89_RS12320	UTI89_C2520	glpT	254.187	213.828	212.05	53.7194	50.7956	73.2088	-1.96519	4.07458e-11	glycerol-3-phosphate transporter
UTI89_RS14940	UTI89_C3064	srlA	149.347	224.388	191.144	28.0994	35.2106	86.2237	-1.95864	0.000112339	PTS glucitol/sorbitol transporter subunit IIC
UTI89_RS21660	UTI89_C4480	fdoH	933.668	1267.13	593.342	216.531	289.189	214.746	-1.95162	3.29963e-07	formate dehydrogenase O subunit beta
UTI89_RS15870	UTI89_C3258	hyuA	556.838	723.32	565.467	109.092	168.549	203.358	-1.94747	9.60185e-09	D-phenylhydantoinase
UTI89_RS14945	UTI89_C3065	srlE	199.789	291.704	321.56	25.62	60.0312	128.522	-1.94713	0.00140382	PTS glucitol/sorbitol transporter subunit IIB
UTI89_RS22875	UTI89_C4726	lysS	8836.22	11231.3	19253.8	3471.93	3283.82	3450.58	-1.9459	1.70095e-07	lysine--tRNA ligase
UTI89_RS12490	UTI89_C2556	nuoN	1703.15	2166	3187.72	761.99	477.363	595.432	-1.94381	1.27212e-07	NADH-quinone oxidoreductase subunit NuoN
UTI89_RS18805	UTI89_C3881		130.555	319.422	104.532	20.6613	60.6084	63.4477	-1.94287	0.00259489	hypothetical protein
UTI89_RS10805	UTI89_C2218	clbF	2921.67	4386.12	5759.2	2366.96	408.097	626.342	-1.9414	0.00747107	colibactin biosynthesis dehydrogenase ClbF
UTI89_RS12360	UTI89_C2529	rhmD	136.49	187.43	109.509	33.8846	40.9828	37.4178	-1.93987	8.12811e-08	L-rhamnonate dehydratase
UTI89_RS19385	UTI89_C4001		200.778	283.784	241.916	57.8517	56.5678	78.0894	-1.93621	4.85204e-10	PTS sugar transporter subunit IIB
UTI89_RS19375	UTI89_C3999		333.312	498.932	282.734	76.8601	81.9657	138.283	-1.92404	1.59023e-06	GntR family transcriptional regulator
UTI89_RS15445	UTI89_C3171	fucA	218.581	359.02	210.059	59.5046	75.039	73.2088	-1.92126	7.81101e-08	L-fuculose-phosphate aldolase
UTI89_RS01755	UTI89_C0361		178.03	369.579	201.099	52.0665	66.3806	82.97	-1.9031	7.77659e-06	LysE family transporter
UTI89_RS12495	UTI89_C2557	nuoM	1789.2	2521.06	3788.03	952.074	494.103	720.7	-1.90252	8.44804e-06	NADH-quinone oxidoreductase subunit M
UTI89_RS02295	UTI89_C0481		6810.64	7786.25	6046.91	1878.53	1531.95	2160.47	-1.89068	5.15882e-13	YbaY family lipoprotein
UTI89_RS22670	UTI89_C4685	rpiB	285.837	333.941	157.295	57.0252	73.8845	79.7163	-1.88749	2.924e-06	bifunctional allose-6-phosphate isomerase/ribose-5-phosphate isomerase RpiB
UTI89_RS24965	UTI89_C5146		892.128	896.23	621.217	290.911	181.825	180.582	-1.87986	4.75257e-08	DUF1328 domain-containing protein
UTI89_RS16980	UTI89_C3483	ribB	6035.22	5149.03	3382.85	1357.86	1514.63	1088.37	-1.87784	1.7737e-08	3,4-dihydroxy-2-butanone-4-phosphate synthase
UTI89_RS10790	UTI89_C2215	clbI	8656.21	11641.8	12471.1	5440.54	1286.05	2197.89	-1.87643	0.00132818	colibactin polyketide synthase ClbI
UTI89_RS12500	UTI89_C2558	nuoL	1762.5	2476.18	3549.1	869.428	555.866	699.551	-1.87424	8.14925e-07	NADH-quinone oxidoreductase subunit L
UTI89_RS09775	UTI89_C2012	yoaE	3531.92	2196.36	1732.24	668.6	742.309	639.357	-1.8629	2.00542e-07	CNNM family cation transport protein YoaE
UTI89_RS23865	UTI89_C4926	hlyA	1282.8	1300.13	1487.34	357.028	355.569	414.85	-1.8559	7.53664e-17	RTX toxin hemolysin HlyA
UTI89_RS02180	UTI89_C0455	cyoB	4977.92	4394.04	1877.59	1341.33	940.296	826.446	-1.85519	7.18863e-05	cytochrome o ubiquinol oxidase subunit I
UTI89_RS06555	UTI89_C1356		67.2558	35.638	44.7993	5.78517	13.2761	24.4029	-1.854	0.00196546	hypothetical protein
UTI89_RS24095	UTI89_C4973		814.982	2082.84	2089.64	324.796	297.847	764.626	-1.84954	0.00133781	winged helix-turn-helix domain-containing protein
UTI89_RS07435	UTI89_C1547	acnA	8633.46	10486.8	7921.52	2971.1	2402.4	2144.21	-1.84631	4.14615e-12	aconitate hydratase AcnA
UTI89_RS10795	UTI89_C2216	clbH	11802.4	20415.3	24836.8	8967.84	3202.43	3775.95	-1.83904	0.000659119	colibactin non-ribosomal peptide synthetase ClbH
UTI89_RS00390		sgrT	536.068	557.009	231.961	180.993	118.908	68.3282	-1.8383	0.000565245	glucose uptake inhibitor SgrT
UTI89_RS10215	UTI89_C2101	araF	304.629	459.334	197.117	76.0337	84.8518	112.254	-1.8227	1.81727e-05	arabinose ABC transporter substrate-binding protein AraF
UTI89_RS08020	UTI89_C1660		124.621	97.6746	107.518	29.7523	29.4384	35.791	-1.82112	2.43382e-08	ABC transporter ATP-binding protein
UTI89_RS22565	UTI89_C4668	gltP	1882.17	1677.63	1183.7	526.45	401.747	429.492	-1.80448	2.82028e-09	glutamate/aspartate:proton symporter GltP
UTI89_RS01665	UTI89_C0343	betT	2202.63	1839.98	910.92	550.418	531.045	338.387	-1.80028	4.99262e-05	choline BCCT transporter BetT
UTI89_RS20455	UTI89_C4230		426.283	440.855	371.337	81.8188	110.827	169.194	-1.79182	5.61454e-07	radical SAM protein
UTI89_RS24090	UTI89_C4972		460.9	716.72	1143.88	217.357	178.939	278.194	-1.78797	4.83087e-05	hypothetical protein
UTI89_RS05030	UTI89_C1045		6338.86	6990.33	12928.1	4779.38	1286.05	1547.15	-1.7861	0.00512631	hydrogenase expression/formation protein
UTI89_RS28040		rzoD	29.6717	22.4388	11.9465	5.78517	6.34945	6.50745	-1.78505	0.00645236	prophage lysis lipoprotein RzoD
UTI89_RS06550	UTI89_C1355		30.6607	10.5594	19.9108	6.61162	5.19501	6.50745	-1.78406	0.00899726	glycine zipper family protein
UTI89_RS03015	UTI89_C0627	cspE	78913.8	89413.1	46384.2	28604.4	18943.9	15108.7	-1.7768	1.71797e-05	transcription antiterminator/RNA stability regulator CspE
UTI89_RS16540	UTI89_C3395	glcC	394.633	414.457	147.34	79.3395	116.022	82.97	-1.77427	0.000381094	transcriptional regulator GlcC
UTI89_RS05120	UTI89_C1065	agp	5288.48	8054.19	4983.68	1697.53	1616.8	2064.49	-1.76908	1.4794e-08	bifunctional glucose-1-phosphatase/inositol phosphatase
UTI89_RS16420	UTI89_C3373		803.113	575.488	386.27	225.622	66.9579	227.761	-1.76842	0.00236449	acetyltransferase
UTI89_RS19255	UTI89_C3973		44.5075	36.9579	42.8083	9.09098	12.6989	16.2686	-1.76015	9.74107e-05	PTS system mannose/fructose/sorbose family transporter subunit IID
UTI89_RS10810	UTI89_C2219	clbE	1276.87	2022.13	2599.36	1266.13	133.338	341.641	-1.75995	0.0363839	colibactin biosynthesis aminomalonyl-acyl carrier protein ClbE
UTI89_RS07905	UTI89_C1637	aldA	633.984	545.13	279.747	111.571	156.427	169.194	-1.74152	4.13541e-05	aldehyde dehydrogenase
UTI89_RS24100	UTI89_C4974		638.93	1663.11	1015.45	237.192	281.108	478.298	-1.73863	0.0004973	TetR family transcriptional regulator
UTI89_RS22885	UTI89_C4728	cadA	1078.07	2344.19	8005.14	345.457	688.05	2404.5	-1.73383	0.0821437	lysine decarboxylase CadA
UTI89_RS12505	UTI89_C2559	nuoK	188.91	221.748	361.381	110.745	65.8034	55.3133	-1.72672	0.00011909	NADH-quinone oxidoreductase subunit NuoK
UTI89_RS22525	UTI89_C4659	acs	646.842	307.543	178.202	69.422	137.956	136.656	-1.72169	0.00392887	acetate--CoA ligase
UTI89_RS10365	UTI89_C2130	yedE	827.839	875.111	762.584	154.547	298.424	296.089	-1.72101	1.35541e-06	selenium metabolism membrane protein YedE/FdhT
UTI89_RS16650	UTI89_C3417	hybB	1322.37	1727.78	1609.79	619.013	486.022	307.477	-1.71805	1.42771e-06	Ni/Fe-hydrogenase cytochrome b subunit
UTI89_RS22820	UTI89_C4713	melA	885.205	1198.49	456.953	251.242	262.636	258.671	-1.71671	5.67251e-05	alpha-galactosidase
UTI89_RS12730	UTI89_C2608	fabB	12163.4	10860.4	16814.7	4414.91	2913.24	4809.01	-1.71514	5.46919e-07	beta-ketoacyl-ACP synthase I
UTI89_RS19390	UTI89_C4002		263.089	266.625	233.952	57.0252	81.9657	95.9849	-1.71491	4.28663e-08	PTS galactitol transporter subunit IIC
UTI89_RS15820	UTI89_C3248		1105.76	846.073	1095.09	214.878	323.245	395.328	-1.71167	4.36634e-07	HAAAP family serine/threonine permease
UTI89_RS10170	UTI89_C2092	motB	76.1573	91.0749	423.105	31.4052	64.649	86.2237	-1.70462	0.0382388	flagellar motor protein MotB
UTI89_RS09610	UTI89_C1978	mipA	1542.93	1325.21	862.138	336.366	419.641	388.82	-1.70382	2.23982e-07	scaffolding protein MipA
UTI89_RS24465	UTI89_C5044		196.822	260.026	278.751	61.984	64.0717	104.119	-1.70127	1.59023e-06	hypothetical protein
UTI89_RS09320	UTI89_C1919		4423.06	6731.63	4104.61	1457.86	1324.73	1939.22	-1.69315	5.28343e-07	fructosamine kinase family protein
UTI89_RS14815	UTI89_C3039	proX	811.025	649.404	687.919	159.505	263.214	242.403	-1.69275	6.51402e-08	glycine betaine/L-proline ABC transporter substrate-binding protein ProX
UTI89_RS08165	UTI89_C1687	narU	862.456	817.035	1461.45	361.986	269.563	341.641	-1.69251	2.36878e-06	nitrate/nitrite transporter NarU
UTI89_RS23860	UTI89_C4925		200.778	143.872	155.304	36.3639	65.8034	52.0596	-1.69093	5.24879e-06	type I secretion system permease/ATPase
UTI89_RS11720	UTI89_C2397	yehT	709.153	669.203	525.646	222.316	209.532	154.552	-1.69058	6.60867e-09	two-component system response regulator BtsR
UTI89_RS07600	UTI89_C1578	pspE	425.294	498.932	150.327	132.232	157.582	40.6716	-1.68896	0.0134546	thiosulfate sulfurtransferase PspE
UTI89_RS05255	UTI89_C1090		5045.17	5898.75	5707.44	773.56	1288.36	3131.71	-1.68199	0.00317644	hypothetical protein
UTI89_RS10820	UTI89_C2221	clbC	7077.68	9752.94	12083.9	4752.1	2034.13	2249.95	-1.67784	0.000308451	colibactin polyketide synthase ClbC
UTI89_RS00645	UTI89_C0129	lpdA	10884.6	13716.7	16624.5	5725.67	4397.86	2793.32	-1.67391	1.20464e-05	dihydrolipoyl dehydrogenase
UTI89_RS01650	UTI89_C0340	betA	2294.61	1878.26	928.84	476.863	727.301	393.701	-1.67253	0.000396999	choline dehydrogenase
UTI89_RS05035	UTI89_C1046	appC	3694.12	4266	7738.34	2882.67	1116.93	972.864	-1.6582	0.00431435	cytochrome bd-II oxidase subunit 1
UTI89_RS22925	UTI89_C4735	dcuA	4348.88	6354.13	6291.82	1626.46	1494.43	2274.35	-1.65639	2.42871e-07	anaerobic C4-dicarboxylate transporter DcuA
UTI89_RS22560	UTI89_C4666	nrfG	183.964	183.47	371.337	59.5046	62.3401	118.761	-1.63921	0.000929059	heme lyase NrfEFG subunit NrfG
UTI89_RS00640	UTI89_C0128	aceF	5519.92	11281.4	20743.1	4737.23	5284.48	2113.29	-1.62915	0.0092527	pyruvate dehydrogenase complex dihydrolipoyllysine-residue acetyltransferase
UTI89_RS01655	UTI89_C0341	betB	3704.01	3128.23	1548.07	964.471	1134.82	631.223	-1.61636	0.000431289	betaine-aldehyde dehydrogenase
UTI89_RS06310	UTI89_C1306		456.944	553.049	325.542	170.249	114.867	151.298	-1.61635	3.53684e-06	TonB family protein
UTI89_RS20410	UTI89_C4221	adeD	335.29	427.656	267.8	98.3479	110.827	128.522	-1.61555	3.82332e-07	adenine deaminase
UTI89_RS24150	UTI89_C4983		511.342	674.482	463.922	101.654	148.346	292.835	-1.61442	0.000863775	hypothetical protein
UTI89_RS16230	UTI89_C3332	galP	1132.47	1855.82	2035.88	466.119	617.051	562.895	-1.60956	2.53832e-06	galactose/proton symporter
UTI89_RS10775	UTI89_C2212	clbL	1452.92	1825.46	1698.39	942.156	280.53	409.969	-1.60747	0.00230561	colibactin biosynthesis amidase ClbL
UTI89_RS22270	UTI89_C4604	malE	486.615	327.342	164.264	72.7279	96.9734	154.552	-1.60357	0.00318893	maltose/maltodextrin ABC transporter substrate-binding protein MalE
UTI89_RS03485	UTI89_C0722	odhB	2343.07	2465.62	2053.8	1042.16	648.799	571.029	-1.59957	2.39132e-06	2-oxoglutarate dehydrogenase complex dihydrolipoyllysine-residue succinyltransferase
UTI89_RS05040	UTI89_C1047	appB	1588.42	2301.95	3803.96	1462	573.182	502.701	-1.59942	0.0070332	cytochrome d ubiquinol oxidase subunit II
UTI89_RS22810	UTI89_C4712	melR	1004.88	1432.12	867.116	222.316	376.349	504.328	-1.58614	0.000219057	transcriptional regulator MelR
UTI89_RS02615	UTI89_C0545	allD	61.3214	84.4753	80.6388	23.1407	28.8611	22.7761	-1.5729	2.5967e-05	ureidoglycolate dehydrogenase
UTI89_RS10175	UTI89_C2093	motA	63.2995	63.3565	400.207	23.9671	61.1856	94.3581	-1.56404	0.101355	flagellar motor stator protein MotA
UTI89_RS03490	UTI89_C0723	sucC	2334.17	2014.21	1688.44	834.717	588.767	624.715	-1.55899	7.96239e-08	ADP-forming succinate--CoA ligase subunit beta
UTI89_RS20335	UTI89_C4207		10.8796	31.6782	17.9197	12.3968	4.04056	3.25373	-1.55813	0.0542018	PTS sugar transporter subunit IIA
UTI89_RS12665	UTI89_C2594	argT	760.584	958.267	264.814	349.59	201.451	122.015	-1.55532	0.016357	lysine/arginine/ornithine ABC transporter substrate-binding protein ArgT
UTI89_RS12520	UTI89_C2562	nuoH	872.347	1380.64	1943.3	571.079	375.195	486.432	-1.55111	0.000174815	NADH-quinone oxidoreductase subunit NuoH
UTI89_RS10155	UTI89_C2089	tar	102.862	98.9945	564.472	48.7607	89.4696	125.268	-1.54692	0.0709962	methyl-accepting chemotaxis protein II
UTI89_RS10815	UTI89_C2220	clbD	2526.05	4153.81	5409.77	3058.7	318.627	769.506	-1.54351	0.0792462	colibactin biosynthesis dehydrogenase ClbD
UTI89_RS02175	UTI89_C0454		913.887	916.029	508.721	367.772	262.636	169.194	-1.54324	0.000517816	cytochrome o ubiquinol oxidase subunit III
UTI89_RS09545	UTI89_C1965		312.541	194.029	156.3	62.8104	76.7706	89.4775	-1.54269	0.000135127	MFS transporter
UTI89_RS03495	UTI89_C0724	sucD	1873.27	1470.4	1340	748.766	414.446	444.134	-1.54212	2.45968e-05	succinate--CoA ligase subunit alpha
UTI89_RS01585	UTI89_C0326		18.7921	10.5594	15.9287	4.13226	6.34945	4.88059	-1.54127	0.0263198	DUF1471 domain-containing protein
UTI89_RS09425	UTI89_C1941	astD	255.176	110.874	73.67	38.8433	44.4462	69.9551	-1.53879	0.0105156	succinylglutamate-semialdehyde dehydrogenase
UTI89_RS00655	UTI89_C0131	acnB	10978.5	10324.5	6782.62	4119.87	3164.34	2384.98	-1.53793	2.20893e-05	bifunctional aconitate hydratase 2/2-methylisocitrate dehydratase
UTI89_RS10825	UTI89_C2222	clbB	40920.2	45871.4	56088.8	28480.4	9738.9	11118	-1.53402	0.00327141	colibactin hybrid non-ribosomal peptide synthetase/type I polyketide synthase ClbB
UTI89_RS16425	UTI89_C3374		543.98	440.855	316.582	221.489	61.1856	169.194	-1.53102	0.00673146	ABC transporter ATP-binding protein
UTI89_RS17775	UTI89_C3653		281.881	337.901	192.139	50.4136	110.827	123.642	-1.51766	0.00138908	N-acetylmannosamine-6-phosphate 2-epimerase
UTI89_RS09450	UTI89_C1947	ydjY	208.691	200.629	566.463	53.7194	93.5101	196.85	-1.51591	0.0292864	protein YdjY
UTI89_RS06645	UTI89_C1376	dadX	1619.08	1182.65	612.258	403.309	423.682	366.044	-1.51585	0.000521578	catabolic alanine racemase DadX
UTI89_RS03635	UTI89_C0753	galM	4726.7	4886.37	4121.54	2024.81	1328.19	1467.43	-1.51038	1.07075e-07	galactose-1-epimerase
UTI89_RS02490	UTI89_C0520		117.698	232.307	471.886	65.2898	96.3962	128.522	-1.50909	0.0151748	hypothetical protein
UTI89_RS02255	UTI89_C0473		623.105	1424.2	673.981	213.225	352.106	396.955	-1.5009	0.00220951	SgrR family transcriptional regulator
UTI89_RS16195	UTI89_C3325	speB	494.528	600.567	981.603	154.547	286.303	294.462	-1.50023	0.000835921	agmatinase
UTI89_RS00635	UTI89_C0127	aceE	38662.2	37542.7	79702	19315	25725.1	10120.7	-1.49889	0.00472527	pyruvate dehydrogenase (acetyl-transferring), homodimeric type
UTI89_RS17180	UTI89_C3525		1431.16	2173.92	1035.36	504.963	529.891	611.7	-1.49539	6.86363e-05	Gfo/Idh/MocA family oxidoreductase
UTI89_RS20445		ivbL	470.79	876.431	329.524	303.308	199.719	89.4775	-1.49424	0.0158017	ilvB operon leader peptide IvbL
UTI89_RS12510	UTI89_C2560	nuoJ	280.892	397.298	586.374	196.696	124.103	128.522	-1.49089	0.000443165	NADH-quinone oxidoreductase subunit J
UTI89_RS10220	UTI89_C2102		1255.11	1956.13	967.666	820.668	362.496	302.597	-1.49004	0.00609757	non-heme ferritin-like protein
UTI89_RS19190	UTI89_C3960	ugpB	558.816	719.36	247.89	198.349	184.134	161.059	-1.48626	0.00183511	sn-glycerol-3-phosphate ABC transporter substrate-binding protein UgpB
UTI89_RS08275	UTI89_C1711		74.1791	68.6362	83.6254	10.7439	32.9017	39.0447	-1.48263	0.00593717	anaerobic sulfatase maturase
UTI89_RS15255	UTI89_C3130		463.867	489.693	614.249	114.877	156.427	296.089	-1.47794	0.00107482	FAD-dependent oxidoreductase
UTI89_RS10785	UTI89_C2214	clbJ	10543.3	14700	16347.8	7814.11	3119.89	4023.23	-1.47537	0.00153892	colibactin non-ribosomal peptide synthetase ClbJ
UTI89_RS17410	UTI89_C3571	agaD	226.494	344.501	221.01	79.3395	95.819	112.254	-1.46877	2.13851e-05	PTS N-acetylgalactosamine transporter subunit IID
UTI89_RS09765	UTI89_C2010	sdaA	4352.83	5050.04	3399.77	1633.07	1583.9	1410.49	-1.46746	4.95882e-08	L-serine ammonia-lyase
UTI89_RS18425	UTI89_C3798		2611.11	2084.16	1224.52	350.416	730.187	1093.25	-1.44701	0.0092527	tRNA-Tyr
UTI89_RS04275	UTI89_C0885	cspD	9299.1	11433.2	7194.77	4838.88	2564.02	2868.16	-1.44292	0.000246394	cold shock-like protein CspD
UTI89_RS17325	UTI89_C3554	tdcR	19.7811	29.0384	29.8662	2.47936	8.08112	21.1492	-1.43947	0.0650057	DNA-binding transcriptional activator TdcR
UTI89_RS16400	UTI89_C3369		796.19	674.482	427.087	209.919	136.225	359.537	-1.43552	0.00404825	hypothetical protein
UTI89_RS16685	UTI89_C3423		1186.87	1045.38	912.911	382.648	435.803	341.641	-1.43514	2.48149e-08	TIGR00645 family protein
UTI89_RS09585	UTI89_C1973		832.785	856.632	342.466	218.184	277.644	257.044	-1.43165	0.0017427	YeaC family protein
UTI89_RS09825	UTI89_C2022		9390.09	13419.7	10256.1	5840.54	3085.26	3338.32	-1.43074	0.000207319	YobF family protein
UTI89_RS05360	UTI89_C1111		265.067	356.38	144.353	116.53	62.9173	105.746	-1.43005	0.00378299	S/F1C fimbrial biogenesis chaperone SfaE/FocC
UTI89_RS15945	UTI89_C3272	uacT	139.457	345.821	124.443	124.794	57.7223	42.2984	-1.42803	0.0295564	urate/proton symporter UacT
UTI89_RS14320	UTI89_C2938		965.318	666.563	815.348	406.615	241.856	261.925	-1.42586	4.90897e-05	OmpA family protein
UTI89_RS03640	UTI89_C0754	galK	2057.24	2746.77	1862.66	829.759	846.786	811.805	-1.42109	1.17076e-07	galactokinase
UTI89_RS11990	UTI89_C2452	mepS	6230.06	7287.31	6978.74	1422.33	2555.37	3701.11	-1.41706	0.00104517	bifunctional murein DD-endopeptidase/murein LD-carboxypeptidase
UTI89_RS10185	UTI89_C2095	flhD	1426.22	1540.35	2079.68	248.762	367.114	1288.48	-1.40902	0.0479435	flagellar transcriptional regulator FlhD
UTI89_RS14950	UTI89_C3066	srlB	56.3762	87.1152	73.67	13.2232	24.8206	47.179	-1.40295	0.0117598	PTS glucitol/sorbitol transporter subunit IIA
UTI89_RS03235	UTI89_C0674	nagE	979.165	1388.56	1001.51	372.73	489.485	418.104	-1.39406	1.94028e-06	PTS N-acetyl glucosamine transporter subunit IIABC
UTI89_RS23000	UTI89_C4751	frdD	1378.74	2139.6	1650.61	924.801	474.477	588.924	-1.37799	0.000473876	fumarate reductase subunit FrdD
UTI89_RS02210	UTI89_C0463	tig	9948.91	7761.17	5587.97	2162.83	3078.33	3748.29	-1.37429	0.000346919	trigger factor
UTI89_RS23370	UTI89_C4825		1440.06	2143.56	1040.34	579.343	672.465	531.984	-1.37246	0.000278903	DUF1107 domain-containing protein
UTI89_RS02170	UTI89_C0452		474.747	407.857	249.881	192.564	128.143	115.507	-1.37147	0.000893671	cytochrome o ubiquinol oxidase subunit IV
UTI89_RS13205	UTI89_C2702	evgS	1923.71	1190.57	1876.59	866.949	479.672	585.671	-1.36924	0.000443165	acid-sensing system histidine kinase EvgS
UTI89_RS01660	UTI89_C0342	betI	1947.45	2205.6	873.089	677.691	928.752	343.268	-1.36372	0.0166906	transcriptional regulator BetI
UTI89_RS02950	UTI89_C0612	rnk	559.805	729.919	545.556	175.208	273.604	265.179	-1.36283	2.90505e-05	nucleoside diphosphate kinase regulator
UTI89_RS01605	UTI89_C0330		722.999	1542.99	1888.54	471.078	687.472	455.522	-1.36238	0.00424355	iron-sulfur cluster-binding protein
UTI89_RS01630	UTI89_C0335	hyxA	206.713	381.459	224.992	97.5214	107.363	112.254	-1.35769	0.000300479	protein HyxA
UTI89_RS02420	UTI89_C0506		2209.55	1430.8	1286.24	570.252	682.855	670.268	-1.35739	4.39953e-05	Kef family K(+) transporter
UTI89_RS10140	UTI89_C2087	cheB	33.6279	39.5978	230.965	25.62	40.9828	53.6865	-1.34999	0.138211	protein-glutamate methylesterase/protein glutamine deamidase
UTI89_RS13610	UTI89_C2785	eutP	37.5841	38.2779	31.8573	14.8762	12.1217	16.2686	-1.34872	0.00311451	ethanolamine utilization acetate kinase EutP
UTI89_RS11905	UTI89_C2433		6652.39	974.106	1333.03	1003.31	1436.13	1081.86	-1.34727	0.105627	YeiH family protein
UTI89_RS16660	UTI89_C3419	hybO	4124.36	4986.68	3337.05	2195.89	1330.5	1364.94	-1.34717	0.000159234	hydrogenase 2 small subunit
UTI89_RS15585	UTI89_C3202		27.6935	42.2377	31.8573	16.5291	11.5445	11.388	-1.34537	0.00656148	PAAR domain-containing protein
UTI89_RS01600	UTI89_C0329		576.619	1554.87	1378.82	410.747	586.458	382.313	-1.34534	0.00646031	(Fe-S)-binding protein
UTI89_RS10340	UTI89_C2125	fliD	141.435	248.146	943.773	95.8685	204.914	226.134	-1.34161	0.111163	flagellar filament capping protein FliD
UTI89_RS07715	UTI89_C1601	mppA	1583.48	937.148	1063.24	487.607	398.284	533.611	-1.33882	7.58393e-05	murein tripeptide ABC transporter substrate-binding protein MppA
UTI89_RS16390	UTI89_C3367		270.012	274.545	182.184	97.5214	81.9657	110.627	-1.33497	6.06768e-05	capsular biosynthesis protein
UTI89_RS03295	UTI89_C0685	chiP	272.979	436.896	277.756	71.0749	148.346	175.701	-1.32741	0.00549423	chitoporin
UTI89_RS03645	UTI89_C0755	galT	1116.64	1762.1	991.559	445.458	567.41	528.73	-1.3273	0.000148266	galactose-1-phosphate uridylyltransferase
UTI89_RS11750	UTI89_C2403	yehY	664.645	295.664	707.83	223.142	163.354	281.447	-1.3267	0.00572418	glycine betaine ABC transporter permease YehY
UTI89_RS11985	UTI89_C2451	lpxT	351.115	303.583	254.858	80.1659	142.574	141.537	-1.32428	0.000364843	Kdo(2)-lipid A phosphotransferase
UTI89_RS13960	UTI89_C2858		493.539	559.649	522.659	159.505	239.548	232.641	-1.32042	6.0746e-06	3-phenylpropionate MFS transporter
UTI89_RS03840	UTI89_C0796	hlyD	1395.56	1376.68	1115.01	676.865	415.6	463.656	-1.32014	3.90641e-05	secretion protein HlyD
UTI89_RS02190	UTI89_C0457	ampG	633.984	364.3	543.565	128.1	220.499	271.686	-1.31995	0.00245206	muropeptide MFS transporter AmpG
UTI89_RS01115	UTI89_C0230	mltD	4450.75	3711.63	3638.7	1181	1691.84	1867.64	-1.3166	1.21427e-05	murein transglycosylase D
UTI89_RS01675	UTI89_C0344	pdeL	364.961	228.347	217.028	98.3479	93.5101	136.656	-1.31644	0.000521578	DNA-binding transcriptional activator/c-di-GMP phosphodiesterase PdeL
UTI89_RS16635	UTI89_C3414	hybE	334.301	442.175	496.775	209.093	181.825	117.134	-1.31541	0.000307666	hydrogenase-2 assembly chaperone
UTI89_RS05780	UTI89_C1198	flgB	9.89055	15.8391	111.501	6.61162	9.81279	40.6716	-1.31416	0.28331	flagellar basal body rod protein FlgB
UTI89_RS01980	UTI89_C0410		1647.77	1405.72	1590.87	456.202	718.643	694.67	-1.31376	1.38831e-05	AroM family protein
UTI89_RS03445	UTI89_C0715	gltA	10919.2	11541.4	6339.6	5576.08	3116.43	2892.56	-1.31359	0.00320172	citrate (Si)-synthase
UTI89_RS05690	UTI89_C1179		1355.99	1115.34	655.066	482.648	431.186	348.149	-1.30673	0.000892353	rhodanese-related sulfurtransferase
UTI89_RS23425	UTI89_C4835	yjfF	344.191	566.249	362.377	153.72	182.98	177.328	-1.30647	0.000107596	sugar ABC transporter permease YjfF
UTI89_RS12515	UTI89_C2561	nuoI	739.813	1070.46	1579.92	619.013	359.033	393.701	-1.30484	0.00337873	NADH-quinone oxidoreductase subunit NuoI
UTI89_RS00200	UTI89_C0040	caiF	1087.96	1641.99	1036.36	722.32	387.894	413.223	-1.30447	0.00165269	carnitine metabolism transcriptional regulator CaiF
UTI89_RS09575	UTI89_C1971		72.201	97.6746	99.5541	32.2317	38.0967	39.0447	-1.30409	0.000232847	MFS transporter
UTI89_RS28560			376.83	524.011	171.233	143.803	169.126	120.388	-1.3009	0.0111593	DUF2754 domain-containing protein
UTI89_RS08095	UTI89_C1675		96.9274	54.117	60.728	28.0994	27.1295	32.5373	-1.2927	0.00247318	type VI secretion system PAAR protein
UTI89_RS16380	UTI89_C3365	kdsB	552.882	380.139	314.591	166.943	164.509	178.955	-1.29213	0.000135971	3-deoxy-manno-octulosonate cytidylyltransferase
UTI89_RS02475	UTI89_C0517		11270.3	12147.3	17705.7	8994.29	3443.13	4364.87	-1.29125	0.00980328	amino acid permease
UTI89_RS00350	UTI89_C0069	araC	286.826	369.579	230.965	104.133	140.265	117.134	-1.28919	0.000121215	arabinose operon transcriptional regulator AraC
UTI89_RS20125	UTI89_C4163	kbl	1773.38	1845.26	1345.97	733.89	672.465	627.969	-1.28587	8.46715e-07	glycine C-acetyltransferase
UTI89_RS12380	UTI89_C2533	nudI	815.971	768.197	637.146	389.259	305.928	213.119	-1.28439	0.000182953	nucleoside triphosphatase NudI
UTI89_RS19260	UTI89_C3974		30.6607	29.0384	18.9153	9.91743	12.1217	9.76118	-1.27522	0.0189417	phosphoglycerate dehydrogenase
UTI89_RS03115	UTI89_C0647	rihA	1938.55	2622.69	1852.7	780.998	804.072	1073.73	-1.27209	2.92039e-05	pyrimidine-specific ribonucleoside hydrolase RihA
UTI89_RS05355	UTI89_C1110	sfaD	192.866	201.949	80.6388	71.0749	60.6084	65.0745	-1.27138	0.00798285	type 1 fimbrial protein
UTI89_RS01610	UTI89_C0331		235.395	443.495	521.663	133.885	208.377	154.552	-1.26908	0.00425019	lactate utilization protein C
UTI89_RS06100	UTI89_C1266	icd	9940.01	8889.71	5236.54	5237.23	2517.85	2233.68	-1.26839	0.0126361	NADP-dependent isocitrate dehydrogenase
UTI89_RS20790	UTI89_C4299	asnA	6733.49	5926.47	2920.92	901.66	4947.38	629.596	-1.26543	0.167027	aspartate--ammonia ligase
UTI89_RS19415	UTI89_C4007	rbbA	1752.61	1940.29	2318.61	1315.71	516.037	675.148	-1.26154	0.00673146	ribosome-associated ATPase/putative transporter RbbA
UTI89_RS05735	UTI89_C1189	grxB	4797.91	7234.52	8000.17	3006.64	2108.02	3247.22	-1.2609	0.000426369	glutaredoxin 2
UTI89_RS10835	UTI89_C2223	clbA	2791.11	1956.13	3136.95	1434.72	611.856	1249.43	-1.25931	0.00582679	colibactin biosynthesis phosphopantetheinyl transferase ClbA
UTI89_RS03650	UTI89_C0756	galE	2190.76	3580.96	2007.01	775.213	1192.54	1283.59	-1.25886	0.00174813	UDP-glucose 4-epimerase GalE
UTI89_RS10145	UTI89_C2088	cheR	29.6717	43.5576	192.139	24.7936	36.9423	50.4328	-1.25635	0.145405	protein-glutamate O-methyltransferase CheR
UTI89_RS08030	UTI89_C1662		47.4747	48.8373	53.7592	23.9671	20.2028	17.8955	-1.25628	0.00163923	ABC transporter permease
UTI89_RS01370	UTI89_C0281	crl	3033.43	2864.24	1478.38	1285.96	1033.81	767.879	-1.25524	0.00368514	sigma factor-binding protein Crl
UTI89_RS05590	UTI89_C1159	csgF	49.4528	34.3181	22.8974	14.0497	11.5445	21.1492	-1.25433	0.025417	curli production assembly/transport protein CsgF
UTI89_RS11425	UTI89_C2341	dcd	1324.35	1145.7	1107.04	478.516	530.468	496.193	-1.24831	3.25724e-08	dCTP deaminase
UTI89_RS16090	UTI89_C3304		749.704	715.4	1143.88	280.168	331.903	492.939	-1.24454	0.00148092	LysR family transcriptional regulator
UTI89_RS08395	UTI89_C1736		1789.2	686.362	1403.71	439.673	394.82	808.551	-1.24269	0.0210822	hypothetical protein
UTI89_RS13605	UTI89_C2784	eutQ	40.5513	50.1572	60.728	14.0497	19.0484	34.1641	-1.23943	0.0136015	ethanolamine utilization acetate kinase EutQ
UTI89_RS02895	UTI89_C0600	cstA	1116.64	1114.02	227.979	352.069	353.838	335.134	-1.23927	0.0656485	carbon starvation protein CstA
UTI89_RS17780	UTI89_C3654	nanT	344.191	427.656	221.01	85.9511	175.476	159.433	-1.23824	0.00770625	sialic acid transporter NanT
UTI89_RS21655	UTI89_C4479	fdoI	612.225	694.281	411.158	264.465	242.434	219.626	-1.23799	0.000160092	formate dehydrogenase cytochrome b556 subunit
UTI89_RS16810	UTI89_C3448		675.525	543.81	612.258	323.97	233.198	218	-1.23764	3.50778e-05	GyrI-like domain-containing protein
UTI89_RS09820	UTI89_C2021	cspE	10533.4	13642.8	10423.3	7161.21	3943.01	3583.98	-1.23587	0.00211047	transcription antiterminator/RNA stability regulator CspE
UTI89_RS04090	UTI89_C0848		179.019	167.631	171.233	57.8517	97.5507	61.8208	-1.23516	0.000480326	MFS transporter
UTI89_RS23600	UTI89_C4873	idnO	126.599	187.43	200.104	54.5459	79.0795	86.2237	-1.23346	0.00115251	gluconate 5-dehydrogenase
UTI89_RS09430	UTI89_C1942	astA	227.483	112.194	61.7235	42.1491	64.0717	65.0745	-1.23337	0.0445834	arginine N-succinyltransferase
UTI89_RS16095	UTI89_C3305		5277.6	4260.72	6913.04	2983.49	1625.46	2404.5	-1.23035	0.00141343	oxidative stress defense protein
UTI89_RS05595	UTI89_C1160	csgE	23.7373	15.8391	10.9509	6.61162	8.08112	6.50745	-1.2301	0.071586	curli production assembly/transport protein CsgE
UTI89_RS16640	UTI89_C3415		809.047	1157.58	1163.79	455.376	436.381	442.507	-1.22994	8.70826e-06	HyaD/HybD family hydrogenase maturation endopeptidase
UTI89_RS09230	UTI89_C1900	ydiV	1269.95	844.753	1018.44	716.535	250.515	370.925	-1.22759	0.016189	anti-FlhDC factor
UTI89_RS09815	UTI89_C2020	rlmA	827.839	774.797	480.846	290.085	341.139	257.044	-1.22609	0.000453255	23S rRNA (guanine(745)-N(1))-methyltransferase
UTI89_RS07345	UTI89_C1532	trpD	1032.57	1372.72	730.727	633.889	391.934	313.985	-1.22427	0.00628849	bifunctional anthranilate synthase glutamate amidotransferase component TrpG/anthranilate phosphoribosyltransferase TrpD
UTI89_RS21870	UTI89_C4519	cytR	2349.01	2325.71	2000.04	891.743	903.354	1068.85	-1.22229	1.51899e-07	DNA-binding transcriptional regulator CytR
UTI89_RS06705	UTI89_C1389	treA	1262.03	1132.5	1217.55	490.087	401.747	665.387	-1.21894	6.95481e-05	alpha,alpha-trehalase
UTI89_RS14710	UTI89_C3015	lhgO	598.378	497.612	637.146	244.63	176.63	328.626	-1.2183	0.000592135	L-2-hydroxyglutarate oxidase
UTI89_RS20115	UTI89_C4160	waaH	261.111	234.947	195.126	66.1162	125.835	105.746	-1.2137	0.00149805	UDP-glucuronate:LPS(HepIII) glycosyltransferase
UTI89_RS12395	UTI89_C2536	arnC	1312.48	967.506	1141.89	662.815	419.641	395.328	-1.20992	0.000517816	undecaprenyl-phosphate 4-deoxy-4-formamido-L-arabinose transferase
UTI89_RS18795	UTI89_C3879		8.9015	31.6782	8.95987	2.47936	12.6989	4.88059	-1.20987	0.227926	YhfX family PLP-dependent enzyme
UTI89_RS19435	UTI89_C4012	pitA	2919.69	2336.27	2660.09	1000.01	1067.86	1360.06	-1.20933	5.72353e-06	inorganic phosphate transporter PitA
UTI89_RS19420	UTI89_C4008		1666.56	1917.85	1766.09	840.503	599.735	878.506	-1.20848	1.50383e-05	HlyD family secretion protein
UTI89_RS09385	UTI89_C1933	osmE	3007.72	3809.31	3140.93	2328.12	993.401	990.76	-1.20682	0.0114259	osmotically-inducible lipoprotein OsmE
UTI89_RS06505	UTI89_C1349		1561.72	617.726	487.815	411.574	312.855	432.746	-1.20632	0.0341325	hypothetical protein
UTI89_RS12390	UTI89_C2535	arnB	3473.56	2934.2	2754.66	1733.9	1206.4	1036.31	-1.20329	0.000223161	UDP-4-amino-4-deoxy-L-arabinose aminotransferase
UTI89_RS05050	UTI89_C1049	appA	1427.21	2257.07	4202.18	1766.96	750.967	909.416	-1.20214	0.0471581	bifunctional acid phosphatase/4-phytase
UTI89_RS13620	UTI89_C2787	maeB	4103.59	5533.13	4611.34	3368.62	1436.71	1395.85	-1.19973	0.0138005	NADP-dependent oxaloacetate-decarboxylating malate dehydrogenase
UTI89_RS19065	UTI89_C3935		60.3324	56.7568	51.7681	26.4465	21.9345	26.0298	-1.19754	0.00171672	fimbria/pilus periplasmic chaperone
UTI89_RS10480	UTI89_C2151	rcsA	149.347	150.472	149.331	54.5459	63.4945	81.3431	-1.19389	0.000112339	transcriptional regulator RcsA
UTI89_RS00150	UTI89_C0032	rihC	391.666	563.609	508.721	143.803	207.223	292.835	-1.19248	0.00265376	ribonucleoside hydrolase RihC
UTI89_RS08285	UTI89_C1713	ydeO	44.5075	21.1188	32.8528	11.5703	13.8533	19.5224	-1.19198	0.0295564	acid stress response transcriptional regulator YdeO
UTI89_RS12525	UTI89_C2563	nuoG	5502.11	6956.01	9794.13	3785.98	2794.34	3164.25	-1.19133	0.000638068	NADH-quinone oxidoreductase subunit NuoG
UTI89_RS10770	UTI89_C2211	clbM	2086.91	2303.27	1855.69	1580.18	537.395	621.462	-1.18859	0.0272351	precolibactin export MATE transporter ClbM
UTI89_RS11040	UTI89_C2261		5251.88	5546.33	4106.61	1992.58	2083.2	2466.32	-1.1885	6.78508e-06	hypothetical protein
UTI89_RS13200	UTI89_C2701	evgA	1270.94	1145.7	1475.39	704.964	404.633	600.312	-1.1884	0.000443165	acid-sensing system DNA-binding response regulator EvgA
UTI89_RS16370	UTI89_C3363		931.69	597.927	623.209	259.506	260.328	429.492	-1.18798	0.00235408	capsule polysaccharide export inner-membrane protein KpsE
UTI89_RS17030	UTI89_C3491		1289.73	871.152	1182.7	362.813	484.867	624.715	-1.18685	0.000865041	SH3 domain-containing protein
UTI89_RS08220	UTI89_C1699	bdm	147.369	95.0347	113.492	36.3639	65.2262	55.3133	-1.18204	0.00415447	biofilm-dependent modulation protein
UTI89_RS11795		yohP	965.318	852.673	714.798	423.144	346.334	346.522	-1.18128	1.29903e-05	protein YohP
UTI89_RS18420	UTI89_C3797		518.265	444.815	262.823	119.009	198.565	224.507	-1.18122	0.00900332	tRNA-Gly
UTI89_RS08160	UTI89_C1686	narZ	579.586	702.201	1485.35	409.921	483.136	328.626	-1.17788	0.0179189	nitrate reductase Z subunit alpha
UTI89_RS05500	UTI89_C1139	ag43	598.378	572.848	381.292	300.002	207.223	178.955	-1.17349	0.00190524	autotransporter adhesin Ag43
UTI89_RS15455	UTI89_C3174	fucI	322.432	421.057	319.569	119.836	197.41	154.552	-1.16681	0.000667591	L-fucose isomerase
UTI89_RS12545	UTI89_C2567	nuoB	4571.41	3913.58	4249.96	2180.18	1964.87	1547.15	-1.16081	9.53694e-06	NADH-quinone oxidoreductase subunit NuoB
UTI89_RS13665	UTI89_C2797		1300.61	1290.89	1280.27	548.765	378.081	819.939	-1.15267	0.00302628	ArsC family reductase
UTI89_RS17770	UTI89_C3652	nanK	427.272	407.857	350.43	114.05	154.696	270.059	-1.14981	0.00809856	N-acetylmannosamine kinase
UTI89_RS21970	UTI89_C4539		25.7154	25.0786	13.9376	11.5703	8.08112	9.76118	-1.14468	0.0610929	PTS fructose transporter subunit EIIC
UTI89_RS10180	UTI89_C2094	flhC	832.785	658.643	1199.63	204.134	317.473	701.178	-1.14287	0.0583882	flagellar transcriptional regulator FlhC
UTI89_RS06565	UTI89_C1359	minE	1051.37	851.353	794.442	652.898	311.123	257.044	-1.14096	0.0184094	cell division topological specificity factor MinE
UTI89_RS15835	UTI89_C3251	xdhA	1355.99	2552.74	1665.54	792.568	845.054	893.148	-1.13912	0.00137197	xanthine dehydrogenase molybdenum-binding subunit XdhA
UTI89_RS23005	UTI89_C4752	frdC	2003.83	3008.11	2582.43	1550.43	766.552	1132.3	-1.13886	0.00461571	fumarate reductase subunit FrdC
UTI89_RS09565	UTI89_C1969		82.0916	92.3949	75.6611	32.2317	36.365	47.179	-1.13763	0.00141343	ketose-bisphosphate aldolase
UTI89_RS07870	UTI89_C1630		61.3214	55.4369	57.7414	23.1407	27.7067	29.2835	-1.13582	0.00247434	CDP-alcohol phosphatidyltransferase family protein
UTI89_RS21835	UTI89_C4511	glpF	282.87	431.616	323.551	94.2156	162.777	219.626	-1.13064	0.0119223	glycerol uptake facilitator protein GlpF
UTI89_RS03350	UTI89_C0695	speF	362.983	475.174	791.455	191.737	247.629	307.477	-1.12963	0.0117598	ornithine decarboxylase SpeF
UTI89_RS17210	UTI89_C3531	exuT	760.584	1611.63	1060.25	271.903	538.549	761.372	-1.1287	0.0427436	hexuronate transporter ExuT
UTI89_RS09375	UTI89_C1930	chbC	323.421	240.227	235.943	123.968	126.412	115.507	-1.12527	0.000129725	PTS N,N'-diacetylchitobiose transporter subunit IIC
UTI89_RS10165	UTI89_C2091	cheA	109.785	158.391	726.745	121.489	145.46	193.597	-1.11444	0.187022	chemotaxis protein CheA
UTI89_RS08150	UTI89_C1684	narW	61.3214	73.9159	222.006	56.1988	55.4134	53.6865	-1.11354	0.0864901	nitrate reductase molybdenum cofactor assembly chaperone
UTI89_RS10550	UTI89_C2166	hchA	4872.09	6227.41	6554.64	2098.36	1137.13	4953.8	-1.10897	0.0842122	protein deglycase HchA
UTI89_RS18315	UTI89_C3775	rplC	15301.7	14150.9	10662.2	3647.14	8075.35	6893.02	-1.10764	0.0100137	50S ribosomal protein L3
UTI89_RS20440	UTI89_C4227	ilvB	653.766	993.905	540.579	415.706	329.017	268.432	-1.10715	0.0050467	acetolactate synthase large subunit
UTI89_RS16630	UTI89_C3413	hypA	210.669	248.146	291.693	113.224	129.298	104.119	-1.10595	0.000228501	hydrogenase maturation nickel metallochaperone HypA
UTI89_RS23430	UTI89_C4836	fbp	4449.76	3389.57	3075.23	2471.92	1372.64	1242.92	-1.10073	0.00870932	class 1 fructose-bisphosphatase
UTI89_RS06420	UTI89_C1330		22.7483	21.1188	24.8885	14.0497	7.5039	11.388	-1.09967	0.055498	tail assembly protein
UTI89_RS09570	UTI89_C1970		70.2229	96.3546	92.5853	29.7523	34.6334	60.1939	-1.09909	0.0122051	NAD(P)-dependent alcohol dehydrogenase
UTI89_RS01345	UTI89_C0275		180.008	125.393	95.5719	37.1904	76.1934	74.8357	-1.09751	0.025728	RNA ligase RtcB family protein
UTI89_RS10160	UTI89_C2090	cheW	36.595	40.9177	239.925	33.8846	46.1778	69.9551	-1.0934	0.239106	chemotaxis protein CheW
UTI89_RS12820	UTI89_C2625	fadJ	455.955	530.61	285.72	178.514	255.71	159.433	-1.0922	0.00792848	fatty acid oxidation complex subunit alpha FadJ
UTI89_RS13990	UTI89_C2867		30.6607	44.8775	51.7681	16.5291	24.2434	17.8955	-1.08996	0.0242854	substrate-binding domain-containing protein
UTI89_RS21370	UTI89_C4422	ubiB	2234.28	1857.14	1783.01	872.734	1005.52	888.267	-1.0857	7.0516e-06	ubiquinone biosynthesis regulatory protein kinase UbiB
UTI89_RS13090	UTI89_C2681		60.3324	48.8373	56.7458	28.0994	21.3572	30.9104	-1.08413	0.00705983	hypothetical protein
UTI89_RS11900	UTI89_C2432		1847.56	1388.56	1300.18	771.081	824.274	543.372	-1.08227	0.0010365	LysR family transcriptional regulator
UTI89_RS06570	UTI89_C1360	minD	6783.93	5162.23	5430.68	3882.68	1964.29	2362.2	-1.08181	0.0060219	septum site-determining protein MinD
UTI89_RS24060	UTI89_C4966		22.7483	13.1993	11.9465	4.95872	11.5445	4.88059	-1.07958	0.150839	EutN/CcmL family microcompartment protein
UTI89_RS19970	UTI89_C4127	araD	52.4199	121.433	117.474	37.1904	42.1373	60.1939	-1.07884	0.0358244	L-ribulose-5-phosphate 4-epimerase
UTI89_RS20715	UTI89_C4281	glmS	7901.56	5618.93	4148.42	3072.75	2157.08	3159.37	-1.07498	0.00604091	glutamine--fructose-6-phosphate transaminase (isomerizing)
UTI89_RS21335	UTI89_C4414		130.555	126.713	62.7191	33.0581	56.5678	63.4477	-1.07305	0.0357883	tripartite tricarboxylate transporter substrate binding protein
UTI89_RS19585	UTI89_C4047	gadW	4963.08	2485.42	6575.55	2304.15	1105.96	3261.86	-1.07246	0.0836844	acid resistance transcriptional activator GadW
UTI89_RS12540	UTI89_C2566	nuoC	6585.13	7140.8	7704.49	3542.18	3916.46	2729.88	-1.07204	7.54784e-05	NADH-quinone oxidoreductase subunit C/D
UTI89_RS24360	UTI89_C5025		24.7264	36.9579	24.8885	9.09098	15.0078	17.8955	-1.06727	0.0526506	glycerol dehydrogenase
UTI89_RS13595	UTI89_C2782	pta	34.6169	83.1554	58.7369	26.4465	29.4384	27.6567	-1.06607	0.0338979	phosphate acetyltransferase
UTI89_RS07205	UTI89_C1500		33.6279	32.9982	40.8172	17.3555	15.585	19.5224	-1.06508	0.019184	S49 family peptidase
UTI89_RS05180	UTI89_C1076	rutR	451.998	347.141	304.635	220.663	154.696	151.298	-1.06473	0.0021635	HTH-type transcriptional regulator RutR
UTI89_RS02470	UTI89_C0516	glsA	11362.3	11303.9	15340.3	9448.84	3163.76	5573.63	-1.06344	0.0404073	glutaminase A
UTI89_RS23025	UTI89_C4756	yjeM	244.297	311.503	329.524	128.1	182.98	109	-1.06245	0.00295675	glutamate/gamma-aminobutyrate family transporter YjeM
UTI89_RS13075	UTI89_C2677		1598.31	1586.55	1435.57	1004.14	686.895	518.969	-1.06183	0.00329991	LexA family transcriptional regulator
UTI89_RS01375	UTI89_C0282	phoE	287.815	314.143	196.122	97.5214	129.298	157.806	-1.06047	0.00512194	phosphoporin PhoE
UTI89_RS18310	UTI89_C3773	rplD	9715.49	9572.11	6902.08	2593.41	5085.91	4878.96	-1.06045	0.00948925	50S ribosomal protein L4
UTI89_RS02195	UTI89_C0458		1287.75	1073.1	1045.32	384.301	461.201	797.163	-1.05652	0.00934852	lipoprotein
UTI89_RS03845	UTI89_C0797	cecR	1436.11	2159.4	1087.13	670.253	660.92	925.685	-1.05421	0.00913356	DNA-binding transcriptional regulator CecR
UTI89_RS29175			85.0588	83.1554	91.5898	20.6613	53.6817	52.0596	-1.04917	0.0357135	ash family protein
UTI89_RS16375	UTI89_C3364		1080.05	667.883	667.012	336.366	387.317	447.387	-1.04691	0.00318286	polysialic acid transporter KpsD
UTI89_RS00365	UTI89_C0073		573.652	473.854	439.033	190.911	329.017	196.85	-1.04602	0.00519606	DedA family protein
UTI89_RS02055	UTI89_C0428	tgt	1608.2	1302.77	1024.41	576.864	735.382	592.178	-1.04586	0.000946978	tRNA guanosine(34) transglycosylase Tgt
UTI89_RS08155	UTI89_C1685	narH	157.26	213.828	505.735	142.976	143.729	138.283	-1.04531	0.0668916	nitrate reductase subunit beta
UTI89_RS23365	UTI89_C4824		755.638	760.278	494.784	245.457	401.747	326.999	-1.04381	0.00513606	YtfJ family protein
UTI89_RS23490	UTI89_C4848	ridA	3291.58	4355.76	4052.85	1848.78	1600.06	2259.71	-1.03628	0.000346919	2-iminobutanoate/2-iminopropanoate deaminase
UTI89_RS15925	UTI89_C3269	ghxQ	285.837	310.183	237.934	117.356	135.07	156.179	-1.03604	0.000443165	guanine/hypoxanthine transporter GhxQ
UTI89_RS24985	UTI89_C5150		845.642	1194.53	1759.12	363.639	461.201	1033.06	-1.03513	0.0813743	YjjI family glycine radical enzyme
UTI89_RS00360	UTI89_C0072		40.5513	31.6782	38.8261	16.5291	20.78	16.2686	-1.03252	0.0232556	hypothetical protein
UTI89_RS22440	UTI89_C4639		71.212	48.8373	54.7547	23.9671	24.2434	40.6716	-1.03201	0.021018	sensor histidine kinase
UTI89_RS07825	UTI89_C1621		2020.64	1678.95	2182.23	1064.47	761.934	1055.83	-1.03071	0.000460017	DUF333 domain-containing protein
UTI89_RS19860	UTI89_C4104		21.7592	11.8793	11.9465	9.91743	4.04056	9.76118	-1.02974	0.171321	hypothetical protein
UTI89_RS00750	UTI89_C0151	yadL	24.7264	15.8391	25.8841	9.09098	13.2761	9.76118	-1.02896	0.0798825	fimbrial-like protein YadL
UTI89_RS00105	UTI89_C0022	nhaA	3415.21	3668.08	3558.06	2006.63	1672.21	1542.27	-1.02652	1.67211e-05	Na+/H+ antiporter NhaA
UTI89_RS20830	UTI89_C4307	rbsK	1053.34	1206.41	861.143	581.823	497.566	450.641	-1.02608	0.00034836	ribokinase
UTI89_RS21830	UTI89_C4510	glpK	730.912	1053.3	916.893	362.813	488.331	478.298	-1.0229	0.000896584	glycerol kinase GlpK
UTI89_RS05055	UTI89_C1050	cspH	99.8946	184.79	434.056	65.2898	94.0873	196.85	-1.02282	0.185168	cold shock-like protein CspH
UTI89_RS23010	UTI89_C4753	frdB	3605.11	5069.84	4895.07	2764.48	1540.61	2381.73	-1.02138	0.00601176	fumarate reductase iron-sulfur protein
UTI89_RS12130	UTI89_C2481	napB	60.3324	101.634	55.7503	35.5375	41.56	27.6567	-1.02059	0.0261853	nitrate reductase cytochrome c-type subunit
UTI89_RS13340	UTI89_C2728		23.7373	18.479	6.96879	11.5703	8.08112	3.25373	-1.02052	0.213381	tRNA-Ala
UTI89_RS09060	UTI89_C1867	fumD	90.004	112.194	81.6343	52.0665	50.7956	34.1641	-1.01748	0.00663546	fumarate hydratase FumD
UTI89_RS03835	UTI89_C0795		1774.37	2164.68	2059.77	1241.33	776.365	946.834	-1.01694	0.00115878	ABC transporter ATP-binding protein
UTI89_RS14190	UTI89_C2907	pat	2333.18	2526.34	2029.91	1169.43	1100.19	1140.43	-1.01451	7.98267e-06	protein lysine acetyltransferase
UTI89_RS10780	UTI89_C2213	clbK	8656.21	11178.5	10534.8	7025.68	4191.79	3862.17	-1.0098	0.00748965	colibactin hybrid non-ribosomal peptide synthetase/type I polyketide synthase ClbK
UTI89_RS19575	UTI89_C4045	mdtE	6196.43	4395.36	8350.6	3507.47	2127.64	3785.71	-1.00819	0.0203601	multidrug transporter subunit MdtE
UTI89_RS10085	UTI89_C2075	cmoB	2668.47	1506.04	2010.99	1361.17	996.287	715.82	-1.0081	0.0181768	tRNA 5-methoxyuridine(34)/uridine 5-oxyacetic acid(34) synthase CmoB
UTI89_RS12735	UTI89_C2609	mnmC	3013.65	1758.14	2687.96	1189.27	1225.44	1296.61	-1.00781	0.00207947	bifunctional tRNA (5-methylaminomethyl-2-thiouridine)(34)-methyltransferase MnmD/FAD-dependent 5-carboxymethylaminomethyl-2-thiouridine(34) oxidoreductase MnmC
UTI89_RS05375	UTI89_C1114		326.388	378.819	218.023	171.902	98.7051	191.97	-1.00506	0.0244586	S-fimbrial adhesin minor pilin SfaS
UTI89_RS10345	UTI89_C2126	fliS	36.595	40.9177	141.367	33.8846	43.8689	30.9104	-1.00463	0.163496	flagellar export chaperone FliS
UTI89_RS07315	UTI89_C1526		200.778	96.3546	122.452	46.2814	65.2262	100.866	-1.00424	0.0555689	ferritin-like domain-containing protein
UTI89_RS19010	UTI89_C3924	glpG	1081.04	518.731	602.302	448.764	327.863	322.119	-1.00273	0.0227276	rhomboid family intramembrane serine protease GlpG
UTI89_RS09560	UTI89_C1968		75.1682	87.1152	92.5853	33.0581	42.7145	53.6865	-1.00265	0.00746581	carbohydrate kinase family protein
UTI89_RS09725	UTI89_C2001	tsaB	694.317	778.757	506.73	216.531	457.161	315.611	-0.998272	0.0215183	tRNA (adenosine(37)-N6)-threonylcarbamoyltransferase complex dimerization subunit type 1 TsaB
UTI89_RS02665	UTI89_C0555	cysS	2153.17	1661.79	1220.53	758.684	847.94	915.924	-0.997934	0.00342249	cysteine--tRNA ligase
UTI89_RS21640	UTI89_C4476		411.447	390.698	251.872	196.696	234.93	94.3581	-0.991648	0.0467226	hypothetical protein
UTI89_RS20120	UTI89_C4162	tdh	1262.03	1381.96	1198.63	700.832	537.972	696.297	-0.991522	0.000127583	L-threonine 3-dehydrogenase
UTI89_RS04660	UTI89_C0969	dmsC	629.039	960.907	1207.59	513.227	502.761	390.447	-0.989918	0.00985966	dimethyl sulfoxide reductase anchor subunit DmsC
UTI89_RS22775		pmrR	703.218	571.528	492.793	348.763	275.913	265.179	-0.988219	0.0012956	LpxT activity modulator PmrR
UTI89_RS18505	UTI89_C3819	hupA	5422	5832.76	5794.05	4005.82	1817.1	2777.06	-0.987398	0.0146246	DNA-binding protein HU-alpha
UTI89_RS14715	UTI89_C3016	gabD	802.124	685.042	1175.73	423.97	397.707	525.477	-0.986414	0.00579815	NADP-dependent succinate-semialdehyde dehydrogenase
UTI89_RS07460	UTI89_C1552	pyrF	1102.8	641.484	559.494	215.704	406.942	543.372	-0.9856	0.0685356	orotidine-5'-phosphate decarboxylase
UTI89_RS23325	UTI89_C4816	fklB	718.054	597.927	469.895	238.845	348.643	315.611	-0.983596	0.0038845	FKBP-type peptidyl-prolyl cis-trans isomerase
UTI89_RS21420	UTI89_C4431	fadB	194.844	135.952	71.6789	31.4052	103.323	68.3282	-0.982189	0.144124	fatty acid oxidation complex subunit alpha FadB
UTI89_RS16765	UTI89_C3438		19.7811	64.6764	23.893	9.91743	25.975	17.8955	-0.981018	0.198549	zinc-binding alcohol dehydrogenase family protein
UTI89_RS03930	UTI89_C0816	dps	164190	170228	141856	89086.7	32086.7	120261	-0.980181	0.0946772	DNA starvation/stationary phase protection protein Dps
UTI89_RS09130	UTI89_C1881		44.5075	56.7568	46.7904	23.9671	15.585	39.0447	-0.980111	0.058686	YdiL family protein
UTI89_RS00795	UTI89_C0160	sfsA	2296.59	2948.72	1913.43	1438.85	1003.79	1192.49	-0.977634	0.0031516	DNA/RNA nuclease SfsA
UTI89_RS04995	UTI89_C1037	yccA	2551.76	2443.18	2274.81	1223.15	1168.88	1306.37	-0.975886	4.33311e-06	FtsH protease modulator YccA
UTI89_RS12435	UTI89_C2544	menC	366.94	417.097	559.494	184.299	248.206	253.791	-0.971725	0.00429022	o-succinylbenzoate synthase
UTI89_RS06000	UTI89_C1245	lolD	586.51	343.181	458.944	314.879	256.864	133.403	-0.971624	0.0448218	lipoprotein-releasing ABC transporter ATP-binding protein LolD
UTI89_RS20600	UTI89_C4258	yidC	6306.22	4939.17	3776.09	1974.4	3130.28	2583.46	-0.966194	0.00930496	membrane protein insertase YidC
UTI89_RS18320	UTI89_C3776	rpsJ	13098.1	12791.4	9735.39	2909.11	7143.13	8201.02	-0.964877	0.0626513	30S ribosomal protein S10
UTI89_RS10200	UTI89_C2098	otsB	3589.28	3240.42	4398.3	2361.18	1243.34	2150.71	-0.964857	0.013271	trehalose-phosphatase
UTI89_RS20240	UTI89_C4187	rph	397.6	347.141	211.055	83.4717	248.783	156.179	-0.964824	0.0944647	ribonuclease PH
UTI89_RS07935	UTI89_C1643		735.857	751.038	377.31	319.837	349.22	284.701	-0.964218	0.0184834	LysR family transcriptional regulator
UTI89_RS09730	UTI89_C2002		1044.44	908.109	873.089	433.061	575.491	440.88	-0.960422	0.000491283	ATP-dependent DNA helicase
UTI89_RS04095	UTI89_C0849	rcdA	165.172	199.309	138.38	103.307	77.3479	76.4626	-0.960052	0.00546919	DNA-binding transcriptional regulator RcdA
UTI89_RS22830	UTI89_C4715	fumB	596.4	894.91	1022.42	487.607	384.43	421.357	-0.958617	0.00593717	class I fumarate hydratase
UTI89_RS10495	UTI89_C2156		1899.98	1865.06	967.666	895.048	761.934	777.64	-0.958595	0.016189	mannosyl-3-phosphoglycerate phosphatase-related protein
UTI89_RS02315	UTI89_C0485		1339.18	1457.2	681.945	625.625	611.856	551.507	-0.958189	0.0213908	YlaC family protein
UTI89_RS09505	UTI89_C1958	topB	3344.99	3268.14	3469.46	1794.23	1598.33	1799.31	-0.958149	4.32034e-06	DNA topoisomerase III
UTI89_RS10765	UTI89_C2210	clbN	7067.79	8625.72	7663.67	6328.15	2364.31	3330.19	-0.958055	0.052374	colibactin non-ribosomal peptide synthetase ClbN
UTI89_RS12825	UTI89_C2626	fadI	217.592	359.02	155.304	72.7279	180.671	122.015	-0.957462	0.0963925	acetyl-CoA C-acyltransferase FadI
UTI89_RS04655	UTI89_C0968	dmsB	691.35	1144.38	1687.44	721.493	476.786	624.715	-0.951172	0.0458581	dimethylsulfoxide reductase subunit B
UTI89_RS18530	UTI89_C3824	rsd	1217.53	1380.64	742.673	590.087	479.672	662.133	-0.949232	0.0136667	sigma D regulator
UTI89_RS15710	UTI89_C3226		55.3871	58.0768	46.7904	20.6613	29.4384	34.1641	-0.948768	0.0251105	prepilin peptidase-dependent protein
UTI89_RS02540	UTI89_C0530		222.537	192.709	226.983	114.05	106.209	113.88	-0.947653	0.000444395	ABC transporter ATP-binding protein
UTI89_RS08740	UTI89_C1802		8360.48	7843	7468.55	6394.27	2916.71	2982.04	-0.945168	0.0389478	YdgA family protein
UTI89_RS09510	UTI89_C1959	selD	3103.66	3070.15	2563.52	1978.53	1353.01	1207.13	-0.944111	0.00452097	selenide, water dikinase SelD
UTI89_RS02165	UTI89_C0451	cyoE	759.594	566.249	447.993	366.945	312.855	242.403	-0.940072	0.0120576	protoheme IX farnesyltransferase
UTI89_RS12115	UTI89_C2478	ccmB	235.395	197.989	216.032	113.224	118.908	105.746	-0.938129	0.0005417	heme exporter protein CcmB
UTI89_RS21355	UTI89_C4419	rmuC	811.025	1009.74	588.365	407.441	479.672	367.671	-0.937778	0.007367	DNA recombination protein RmuC
UTI89_RS02415	UTI89_C0505	gsk	996.968	876.431	786.477	389.259	574.914	422.984	-0.936601	0.00247434	inosine/guanosine kinase
UTI89_RS09865	UTI89_C2031	prc	6933.28	4359.72	5356.01	3143	2632.71	2925.1	-0.936438	0.00247274	carboxy terminal-processing peptidase
UTI89_RS08980	UTI89_C1850		352.104	434.256	182.184	168.596	206.646	128.522	-0.935134	0.0567107	LysR family transcriptional regulator
UTI89_RS05340	UTI89_C1107	sfaC	171.107	142.552	119.465	95.8685	62.3401	68.3282	-0.933377	0.0131533	S/F1C fimbrial major subunit operon transcriptional regulator
UTI89_RS15125	UTI89_C3101		1039.5	933.188	564.472	421.491	478.518	427.865	-0.933045	0.0106687	DeoR/GlpR transcriptional regulator
UTI89_RS12725	UTI89_C2607		370.896	286.424	223.997	73.5543	199.142	190.343	-0.931232	0.0899249	MFS transporter
UTI89_RS06735	UTI89_C1397	ychF	3238.17	2151.48	1867.63	1371.09	1302.79	1133.92	-0.930028	0.0078571	redox-regulated ATPase YchF
UTI89_RS00375	UTI89_C0075	thiP	141.435	159.711	155.304	47.9343	105.632	86.2237	-0.926247	0.0335437	thiamine/thiamine pyrophosphate ABC transporter permease ThiP
UTI89_RS13885	UTI89_C2843	sseA	1961.3	1942.93	1781.02	1152.9	785.6	1060.71	-0.923745	0.00114318	3-mercaptopyruvate sulfurtransferase
UTI89_RS08070	UTI89_C1670		873.336	542.49	393.239	296.697	360.187	296.089	-0.923562	0.0337627	TonB-dependent siderophore receptor
UTI89_RS17955	UTI89_C3691		115.719	63.3565	24.8885	28.9259	39.8284	39.0447	-0.923303	0.186655	sugar kinase
UTI89_RS20485	UTI89_C4235		636.952	723.32	603.298	363.639	312.855	361.164	-0.921789	0.000205016	putative transporter
UTI89_RS17985	UTI89_C3698		634.974	550.409	644.115	275.209	300.156	395.328	-0.921259	0.00158074	sugar kinase
UTI89_RS03400	UTI89_C0706	phrB	1274.89	663.923	1078.17	637.195	510.265	449.014	-0.917585	0.0215714	deoxyribodipyrimidine photo-lyase
UTI89_RS11430	UTI89_C2342	udk	2715.95	1809.62	2340.52	912.404	1211.01	1517.86	-0.916496	0.0114259	uridine kinase
UTI89_RS09455	UTI89_C1948		228.472	229.667	610.267	130.58	163.931	274.94	-0.914695	0.14682	TVP38/TMEM64 family protein
UTI89_RS18305	UTI89_C3771	rplW	3576.42	3683.92	2495.82	1191.75	2094.74	1903.43	-0.910619	0.0191233	50S ribosomal protein L23
UTI89_RS06500	UTI89_C1347		710.142	434.256	241.916	271.903	234.352	232.641	-0.907496	0.0814375	two-component-system connector protein YcgZ
UTI89_RS06775	UTI89_C1405	prfA	4865.16	2860.28	2841.27	2039.69	2166.89	1431.64	-0.905573	0.0252092	peptide chain release factor 1
UTI89_RS11580	UTI89_C2372		69.2339	80.5155	60.728	51.2401	36.9423	21.1492	-0.904973	0.0556109	MFS transporter
UTI89_RS00755	UTI89_C0152		23.7373	5.27971	16.9242	8.26453	7.5039	9.76118	-0.904777	0.254704	fimbrial protein
UTI89_RS05240	UTI89_C1088		285.837	294.344	324.546	236.366	118.908	126.895	-0.904719	0.0324317	GGDEF domain-containing protein
UTI89_RS11565	UTI89_C2368	gatZ	81.1025	88.4351	33.8484	34.711	40.4056	32.5373	-0.901984	0.100012	tagatose-bisphosphate aldolase subunit GatZ
UTI89_RS05215	UTI89_C1083	phoH	1016.75	605.846	131.411	301.655	417.909	218	-0.901773	0.280916	phosphate starvation-inducible protein PhoH
UTI89_RS15470	UTI89_C3177	fucR	1036.53	1099.5	636.151	463.64	438.112	585.671	-0.900236	0.0152942	L-fucose operon activator
UTI89_RS11320	UTI89_C2319	wzxC	16.8139	19.7989	17.9197	6.61162	13.2761	8.13431	-0.900042	0.16047	colanic acid undecaprenyl disphosphate flippase WzxC
UTI89_RS00210	UTI89_C0042	caiD	30.6607	42.2377	67.6968	19.8349	28.2839	27.6567	-0.898742	0.0957186	crotonobetainyl-CoA hydratase
UTI89_RS14720	UTI89_C3017	gabT	490.571	399.938	641.128	261.159	267.831	296.089	-0.895935	0.0053971	4-aminobutyrate--2-oxoglutarate transaminase
UTI89_RS23855	UTI89_C4924	hlyD	183.964	153.111	156.3	62.8104	106.786	95.9849	-0.895054	0.0157113	alpha-hemolysin T1SS ABC transporter subunit HlyD
UTI89_RS22640	UTI89_C4681	alsE	74.1791	42.2377	39.8216	27.2729	34.0562	21.1492	-0.894866	0.0816205	D-allulose-6-phosphate 3-epimerase
UTI89_RS15650	UTI89_C3213		19.7811	15.8391	16.9242	14.0497	9.23557	3.25373	-0.89425	0.191922	SIS domain-containing protein
UTI89_RS11660	UTI89_C2387	apbC	3889.95	3435.77	3269.36	2419.03	1983.92	1319.39	-0.887706	0.012994	iron-sulfur cluster carrier protein ApbC
UTI89_RS12550	UTI89_C2568	nuoA	5286.5	5560.85	4811.45	2841.34	3015.41	2611.12	-0.886359	6.82738e-05	NADH-quinone oxidoreductase subunit NuoA
UTI89_RS10700	UTI89_C2196		2834.63	1880.9	1907.46	881.825	1250.84	1459.3	-0.883809	0.0204066	YebC/PmpR family DNA-binding transcriptional regulator
UTI89_RS05045	UTI89_C1048	cbdX	111.763	162.351	273.774	187.605	54.8362	53.6865	-0.882779	0.242196	cytochrome bd-II oxidase subunit CbdX
UTI89_RS11745	UTI89_C2402	yehX	129.566	72.596	154.309	73.5543	78.5023	39.0447	-0.882123	0.0915088	glycine betaine ABC transporter ATP binding protein YehX
UTI89_RS01635	UTI89_C0336	hyxR	463.867	777.437	638.142	367.772	331.326	320.492	-0.880237	0.0083954	LuxR family transcriptional regulator HyxR
UTI89_RS25935			17.803	38.2779	22.8974	13.2232	15.585	13.0149	-0.879929	0.137023	RtT sRNA
UTI89_RS15260	UTI89_C3131		83.0806	81.8354	117.474	58.6782	35.7878	61.8208	-0.879406	0.0440725	ferredoxin family protein
UTI89_RS13070	UTI89_C2676		13.8468	17.159	11.9465	9.09098	6.34945	8.13431	-0.878294	0.198816	Cro/Cl family transcriptional regulator
UTI89_RS05865	UTI89_C1215	plsX	2001.85	1729.1	1402.72	812.403	1117.5	862.237	-0.87748	0.00527942	phosphate acyltransferase PlsX
UTI89_RS14065		shoB	322.432	394.658	228.974	201.655	157.582	154.552	-0.87659	0.018003	type I toxin-antitoxin system toxin ShoB
UTI89_RS21350	UTI89_C4417		81.1025	106.914	34.8439	25.62	65.8034	27.6567	-0.876089	0.217208	IclR family transcriptional regulator
UTI89_RS09095	UTI89_C1874	sufC	3273.77	3364.49	2753.67	2314.89	1306.83	1495.09	-0.875943	0.0162326	Fe-S cluster assembly ATPase SufC
UTI89_RS06865	UTI89_C1424	narI	1797.11	2284.79	2570.49	1412.41	1066.71	1146.94	-0.875329	0.00400212	respiratory nitrate reductase subunit gamma
UTI89_RS05790	UTI89_C1200	flgD	20.7702	38.2779	114.487	18.182	17.3167	61.8208	-0.873499	0.366037	flagellar hook assembly protein FlgD
UTI89_RS17995	UTI89_C3700	panF	405.513	417.097	388.261	182.646	218.19	263.552	-0.87318	0.00224169	sodium/pantothenate symporter
UTI89_RS05825	UTI89_C1207	flgK	182.975	242.866	674.977	196.696	184.134	221.253	-0.872804	0.174291	flagellar hook-associated protein FlgK
UTI89_RS16645	UTI89_C3416	hybC	1360.94	2332.31	1938.32	1111.58	1110	855.73	-0.870365	0.0142116	hydrogenase 2 large subunit
UTI89_RS05600	UTI89_C1161	csgD	151.325	106.914	109.509	82.6453	47.3323	73.2088	-0.870266	0.038445	transcriptional regulator CsgD
UTI89_RS15510	UTI89_C3186	mltA	1633.92	1173.41	965.675	512.401	781.56	772.76	-0.869106	0.0257628	murein transglycosylase A
UTI89_RS21630	UTI89_C4475		1763.49	1882.22	1430.59	864.47	877.379	1044.45	-0.866677	0.0012956	helix-turn-helix domain-containing protein
UTI89_RS02630	UTI89_C0548		18.7921	36.9579	32.8528	10.7439	20.78	16.2686	-0.866131	0.146922	DUF2877 domain-containing protein
UTI89_RS20425	UTI89_C4224	uhpB	224.516	167.631	119.465	62.8104	138.533	78.0894	-0.861997	0.101695	signal transduction histidine-protein kinase/phosphatase UhpB
UTI89_RS21650	UTI89_C4478	fdhE	2139.33	2299.31	1729.25	1214.06	1178.69	1003.77	-0.859374	0.00143171	formate dehydrogenase accessory protein FdhE
UTI89_RS00610			37.5841	40.9177	61.7235	17.3555	38.6739	19.5224	-0.855814	0.138211	hypothetical protein
UTI89_RS12690	UTI89_C2600	folC	714.098	505.532	457.949	291.738	361.342	273.313	-0.853636	0.0133412	bifunctional tetrahydrofolate synthase/dihydrofolate synthase
UTI89_RS06595	UTI89_C1366		516.287	372.219	391.248	297.523	195.101	216.373	-0.852148	0.0155705	fumarylacetoacetate hydrolase family protein
UTI89_RS05880	UTI89_C1218	fabG	7167.68	8196.74	6635.28	4491.77	3870.86	3849.16	-0.849016	0.00048358	3-oxoacyl-ACP reductase FabG
UTI89_RS10350	UTI89_C2127	fliT	25.7154	42.2377	116.478	26.4465	37.5195	39.0447	-0.848804	0.256918	flagella biosynthesis regulatory protein FliT
UTI89_RS24120	UTI89_C4977		164.183	170.271	176.211	47.9343	75.6162	164.313	-0.84871	0.14523	pyridoxal phosphate-dependent aminotransferase
UTI89_RS07725	UTI89_C1603		616.181	593.967	338.484	393.392	301.31	162.686	-0.847543	0.106112	DUF2534 family protein
UTI89_RS09420	UTI89_C1940	astB	278.914	113.514	95.5719	96.695	91.7784	82.97	-0.84588	0.145405	N-succinylarginine dihydrolase
UTI89_RS05345	UTI89_C1108		197.811	180.83	117.474	103.307	61.7629	113.88	-0.844254	0.0644875	S/F1C fimbrial major subunit operon transcriptional regulator
UTI89_RS22870	UTI89_C4724	ghoT	122.643	124.073	264.814	37.1904	95.819	154.552	-0.843992	0.243261	type V toxin-antitoxin system toxin GhoT
UTI89_RS06745	UTI89_C1399	ychH	5913.56	7003.53	3041.38	3940.53	2868.8	2085.64	-0.842848	0.100829	stress-induced protein YchH
UTI89_RS06805	UTI89_C1411	chaA	859.489	712.76	693.892	352.069	513.151	396.955	-0.842203	0.00636951	sodium-potassium/proton antiporter ChaA
UTI89_RS12110	UTI89_C2477	ccmC	268.034	188.75	214.041	119.009	125.257	131.776	-0.840419	0.00645719	heme exporter protein CcmC
UTI89_RS09520	UTI89_C1960		1458.86	1631.43	1084.14	1151.25	734.228	444.134	-0.839453	0.0957958	NAD(P)H nitroreductase
UTI89_RS16385	UTI89_C3366		595.411	423.696	441.025	240.498	259.75	320.492	-0.836954	0.00912539	capsular polysaccharide biosynthesis protein
UTI89_RS22445	UTI89_C4641	aphA	1012.79	1494.16	1249.4	690.915	591.653	826.446	-0.834652	0.00988047	acid phosphatase AphA
UTI89_RS16775	UTI89_C3440		10.8796	32.9982	9.95541	7.43808	10.9672	11.388	-0.833702	0.301808	TRAP transporter substrate-binding protein
UTI89_RS22785	UTI89_C4707	basR	419.359	402.578	257.845	219.836	216.459	167.567	-0.832136	0.0227047	two-component system response regulator BasR
UTI89_RS06800			76.1573	59.3967	50.7726	41.3226	38.0967	22.7761	-0.83047	0.0680884	type I toxin-antitoxin system toxin Ldr family protein
UTI89_RS00870	UTI89_C0177	degP	2858.37	2360.03	2808.42	1266.13	1555.04	1698.44	-0.829581	0.00233356	serine endoprotease DegP
UTI89_RS18415	UTI89_C3796		1388.63	1255.25	1120.98	334.713	668.424	1119.28	-0.829357	0.140276	tRNA-Thr
UTI89_RS01520	UTI89_C0313	rpmJ	9.89055	11.8793	22.8974	6.61162	9.23557	9.76118	-0.828228	0.261844	50S ribosomal protein L36
UTI89_RS00620			229.461	220.428	373.328	114.05	149.501	203.358	-0.828053	0.0634387	hypothetical protein
UTI89_RS13600	UTI89_C2783	eutT	52.4199	69.9561	71.6789	27.2729	49.0639	30.9104	-0.826637	0.0763035	ethanolamine utilization cob(I)yrinic acid a,c-diamide adenosyltransferase EutT
UTI89_RS11950	UTI89_C2443	fruK	579.586	952.987	550.534	190.084	615.32	367.671	-0.82629	0.168998	1-phosphofructokinase
UTI89_RS05890	UTI89_C1221	fabF	11914.2	9141.81	10655.3	5778.56	6582.65	5537.84	-0.824977	0.00133781	beta-ketoacyl-ACP synthase II
UTI89_RS14335	UTI89_C2941	rimM	9239.75	8116.23	6357.52	3187.63	5664.29	4551.96	-0.822969	0.0308663	ribosome maturation factor RimM
UTI89_RS19875	UTI89_C4107	xylF	35.606	40.9177	34.8439	14.0497	13.8533	39.0447	-0.82197	0.186576	D-xylose ABC transporter substrate-binding protein
UTI89_RS06915	UTI89_C1436	tdk	731.901	393.338	482.837	299.176	274.758	338.387	-0.821443	0.0336199	thymidine kinase
UTI89_RS10130	UTI89_C2085	cheZ	49.4528	92.3949	240.921	56.1988	76.7706	84.5969	-0.820111	0.267349	protein phosphatase CheZ
UTI89_RS07605	UTI89_C1579	ycjM	44.5075	89.755	48.7815	17.3555	64.0717	19.5224	-0.819369	0.286362	glucosylglycerate phosphorylase
UTI89_RS03615	UTI89_C0750		842.675	702.201	630.177	422.317	412.137	398.581	-0.818275	0.00196996	YbgS-like family protein
UTI89_RS15435	UTI89_C3169	xni	595.411	723.32	429.078	307.44	309.391	377.432	-0.815828	0.0199763	flap endonuclease Xni
UTI89_RS06575	UTI89_C1361	minC	3537.85	3386.93	3329.09	2091.75	1682.03	2056.35	-0.815234	0.000598209	septum site-determining protein MinC
UTI89_RS12020	UTI89_C2458		1301.6	3307.74	891.009	561.988	1329.34	1239.67	-0.81274	0.260075	hypothetical protein
UTI89_RS09030	UTI89_C1861		229.461	282.464	497.77	194.216	159.891	222.88	-0.81249	0.0814768	hypothetical protein
UTI89_RS21935	UTI89_C4532	katG	26194.1	15593.6	14850.5	22108.4	4277.8	5868.09	-0.812248	0.315806	catalase/peroxidase HPI
UTI89_RS16490	UTI89_C3387	gspS2	25.7154	25.0786	27.8751	17.3555	12.1217	16.2686	-0.811899	0.122929	type II secretion system pilot lipoprotein GspS-beta
UTI89_RS00710	UTI89_C0142		201.767	315.462	273.774	119.836	167.972	162.686	-0.811868	0.0258635	PTS sugar transporter subunit IIA
UTI89_RS21360	UTI89_C4420	ubiE	2975.08	2856.32	2467.95	1585.96	1626.61	1519.49	-0.810066	0.000389364	bifunctional demethylmenaquinone methyltransferase/2-methoxy-6-polyprenyl-1,4-benzoquinol methylase UbiE
UTI89_RS19495	UTI89_C4026		5560.47	2852.36	8231.13	3262.84	1844.23	4410.43	-0.806845	0.189867	helix-turn-helix transcriptional regulator
UTI89_RS05870	UTI89_C1216	fabH	2027.56	1614.27	1497.29	1095.88	1064.4	774.387	-0.806591	0.0111016	beta-ketoacyl-ACP synthase III
UTI89_RS14955	UTI89_C3067	srlD	334.301	450.095	436.047	128.927	188.175	385.567	-0.805125	0.147411	sorbitol-6-phosphate dehydrogenase
UTI89_RS09090	UTI89_C1873	sufD	3934.46	4341.24	3542.13	2838.87	1981.61	1944.1	-0.804456	0.00982161	Fe-S cluster assembly protein SufD
UTI89_RS21975	UTI89_C4540		151.325	223.068	121.456	114.05	85.429	82.97	-0.803621	0.0574738	PTS fructose-like transporter subunit IIB
UTI89_RS23960	UTI89_C4946	cdiA	5653.44	7165.88	7613.9	2558.7	4240.28	4921.26	-0.80221	0.0459232	contact-dependent inhibition effector tRNA nuclease
UTI89_RS02125	UTI89_C0443	dxs	1769.42	1251.29	1516.21	861.164	936.833	805.297	-0.800771	0.00443086	1-deoxy-D-xylulose-5-phosphate synthase
UTI89_RS22280	UTI89_C4605	malK	120.665	67.3163	49.777	34.711	38.0967	66.7014	-0.799082	0.170619	maltose/maltodextrin ABC transporter ATP-binding protein MalK
UTI89_RS03210	UTI89_C0668	asnB	5705.86	4087.81	2640.17	2109.11	3444.29	1592.7	-0.798408	0.134251	asparagine synthase B
UTI89_RS15130	UTI89_C3102		142.424	180.83	119.465	66.1162	96.9734	91.1043	-0.79814	0.0369371	NAD(P)-dependent oxidoreductase
UTI89_RS10355	UTI89_C2128	amyA	2426.15	1733.06	2166.3	1532.24	804.072	1304.74	-0.79778	0.0488085	alpha-amylase
UTI89_RS12025	UTI89_C2459	bcr	1244.23	819.674	1042.33	604.137	704.789	476.671	-0.796464	0.0216177	multidrug efflux MFS transporter Bcr
UTI89_RS22325	UTI89_C4615		3886.99	5283.67	3983.16	2129.77	2210.76	3240.71	-0.795691	0.022577	CsbD family protein
UTI89_RS07680	UTI89_C1595	tpx	7854.09	9053.38	6574.55	6357.9	3324.8	3855.67	-0.79439	0.0548761	thiol peroxidase
UTI89_RS08880	UTI89_C1831	anmK	917.843	962.226	945.764	585.955	535.663	505.954	-0.794259	0.000439816	anhydro-N-acetylmuramic acid kinase
UTI89_RS13510	UTI89_C2765		850.588	550.409	854.174	493.392	407.519	400.208	-0.793601	0.0199763	RpoE-regulated lipoprotein
UTI89_RS06740	UTI89_C1398	pth	1101.81	883.031	759.598	427.276	513.728	645.865	-0.793369	0.0210718	aminoacyl-tRNA hydrolase
UTI89_RS08510	UTI89_C1758	eamA	424.305	372.219	255.854	271.077	190.484	143.164	-0.793171	0.0722799	O-acetylserine/cysteine exporter
UTI89_RS23955	UTI89_C4945	cdiI	3163	3328.85	2727.78	1940.51	1239.87	2144.21	-0.793064	0.0257033	toxin-immunity protein system imunity protein CdiI
UTI89_RS07810	UTI89_C1617	uspF	10914.2	13588.6	7262.47	10419.1	3483.54	4429.95	-0.792956	0.197023	universal stress protein UspF
UTI89_RS12225	UTI89_C2502	atoC	355.071	468.574	321.56	212.398	226.849	221.253	-0.791708	0.00934215	acetoacetate metabolism transcriptional regulator AtoC
UTI89_RS18800	UTI89_C3880		26.7045	42.2377	18.9153	15.7026	21.3572	11.388	-0.79073	0.19775	hypothetical protein
UTI89_RS09460	UTI89_C1949		164.183	207.228	337.488	113.224	125.257	174.074	-0.790272	0.0915794	carboxymuconolactone decarboxylase family protein
UTI89_RS22125	UTI89_C4574	aceA	594.422	360.34	92.5853	244.63	206.069	154.552	-0.789142	0.313998	isocitrate lyase
UTI89_RS25110	UTI89_C5175		4567.46	7441.75	5593.94	3928.13	2799.53	3471.73	-0.787374	0.0259694	hypothetical protein
UTI89_RS09540	UTI89_C1964	pncA	447.053	362.98	291.693	223.142	189.329	227.761	-0.786731	0.0163618	bifunctional nicotinamidase/pyrazinamidase
UTI89_RS20720	UTI89_C4282	glmU	10100.2	6801.58	5371.94	4687.64	3050.62	5176.68	-0.78663	0.0762741	bifunctional UDP-N-acetylglucosamine diphosphorylase/glucosamine-1-phosphate N-acetyltransferase GlmU
UTI89_RS08410	UTI89_C1738	tam	959.384	696.921	789.464	425.623	371.732	626.342	-0.785962	0.0343372	trans-aconitate 2-methyltransferase
UTI89_RS13685	UTI89_C2801	tmcA	2289.66	1607.67	1877.59	1233.89	1020.53	1101.39	-0.783568	0.00683647	tRNA cytosine(34) acetyltransferase TmcA
UTI89_RS21075	UTI89_C4362	hemX	1951.41	1631.43	1657.58	1159.51	991.092	893.148	-0.782846	0.00328861	uroporphyrinogen-III C-methyltransferase
UTI89_RS06005	UTI89_C1246	lolE	1521.17	1446.64	1233.48	891.743	789.641	759.745	-0.78238	0.00186224	lipoprotein-releasing ABC transporter permease subunit LolE
UTI89_RS20085	UTI89_C4151	secB	2838.59	3137.47	2698.91	1762	1475.38	1812.33	-0.78134	0.00149282	protein-export chaperone SecB
UTI89_RS18300	UTI89_C3770	rplB	7944.09	8463.37	5263.42	2773.58	4692.82	5144.14	-0.781291	0.0720118	50S ribosomal protein L2
UTI89_RS16815	UTI89_C3449	ygiW	16424.3	18222.9	15083.4	9653.8	8008.39	11277.4	-0.781286	0.00557795	OB fold stress tolerance protein YgiW
UTI89_RS17370	UTI89_C3563		104.84	80.5155	51.7681	41.3226	45.6006	52.0596	-0.780708	0.0920176	PTS mannose/fructose/sorbose/N-acetylgalactosamine transporter subunit IIC
UTI89_RS11945	UTI89_C2442	fruA	689.372	1015.02	701.856	298.349	669.001	431.119	-0.780596	0.101303	PTS fructose transporter subunit IIBC
UTI89_RS03510	UTI89_C0727	cydA	27736.1	36191.1	33707	21783.6	19675.2	15531.7	-0.776562	0.00918075	cytochrome ubiquinol oxidase subunit I
UTI89_RS10595	UTI89_C2175	mtfA	1404.46	1663.11	1564.99	959.512	704.212	1044.45	-0.77643	0.0103944	DgsA anti-repressor MtfA
UTI89_RS11935	UTI89_C2439	psuG	125.61	141.232	116.478	44.6285	42.1373	141.537	-0.776422	0.239048	pseudouridine-5'-phosphate glycosidase
UTI89_RS23040	UTI89_C4759	mscM	2139.33	2187.12	1896.51	983.479	1234.1	1420.25	-0.775683	0.00687917	miniconductance mechanosensitive channel MscM
UTI89_RS20595	UTI89_C4257	yidD	640.908	716.72	610.267	194.216	457.161	501.074	-0.774023	0.122426	membrane protein insertion efficiency factor YidD
UTI89_RS23015	UTI89_C4754	frdA	8112.23	11501.8	10876.3	6240.55	4771.32	6829.57	-0.773344	0.0181173	fumarate reductase (quinol) flavoprotein subunit
UTI89_RS09125	UTI89_C1880	ydiK	952.46	733.879	724.754	478.516	449.079	484.805	-0.772957	0.00447603	AI-2E family transporter YdiK
UTI89_RS10370	UTI89_C2131	yedF	113.741	105.594	98.5585	55.3723	60.0312	73.2088	-0.771142	0.021018	sulfurtransferase-like selenium metabolism protein YedF
UTI89_RS08485	UTI89_C1753		32.6388	11.8793	17.9197	10.7439	14.4306	11.388	-0.770754	0.25959	carbohydrate porin
UTI89_RS10490	UTI89_C2155	yodD	1028.62	1506.04	615.244	722.32	537.395	585.671	-0.770669	0.108651	peroxide/acid resistance protein YodD
UTI89_RS19895	UTI89_C4111		2392.52	2441.86	2378.35	976.867	1648.55	1607.34	-0.769342	0.026434	protein bax
UTI89_RS09870	UTI89_C2032	proQ	4828.57	3356.57	3354.97	2559.52	2234.43	1981.52	-0.767964	0.0167365	RNA chaperone ProQ
UTI89_RS02510	UTI89_C0524		2287.68	2284.79	1451.5	1828.11	981.856	727.208	-0.767099	0.146278	SPFH/Band 7/PHB domain protein
UTI89_RS04945	UTI89_C1027		260.122	176.87	195.126	91.7363	147.192	133.403	-0.765799	0.0511718	YccF domain-containing protein
UTI89_RS16405	UTI89_C3370	neuC	1528.09	1178.69	932.822	682.65	536.817	925.685	-0.765446	0.0615393	UDP-N-acetylglucosamine 2-epimerase (hydrolyzing)
UTI89_RS08390	UTI89_C1735		288.804	261.345	208.068	173.555	140.842	130.149	-0.765075	0.0198768	hypothetical protein
UTI89_RS05995	UTI89_C1244	lolC	952.46	756.318	883.045	505.789	510.842	510.835	-0.763605	0.0019418	lipoprotein-releasing ABC transporter permease subunit LolC
UTI89_RS23340	UTI89_C4819		237.373	270.585	141.367	106.612	143.729	131.776	-0.762289	0.0728804	DMT family transporter
UTI89_RS08875	UTI89_C1830	mliC	379.797	277.185	279.747	207.44	163.931	182.209	-0.761062	0.0179502	C-type lysozyme inhibitor
UTI89_RS14285	UTI89_C2931	raiA	37624.7	70296.6	21024.8	22873.7	22164.2	31170.7	-0.758753	0.197804	ribosome-associated translation inhibitor RaiA
UTI89_RS13120	UTI89_C2686		27.6935	17.159	18.9153	22.3142	4.61778	11.388	-0.757324	0.357126	ERF family protein
UTI89_RS22305	UTI89_C4611	plsB	4587.24	4038.98	4217.11	2031.42	2469.94	3112.19	-0.755215	0.0127958	glycerol-3-phosphate 1-O-acyltransferase PlsB
UTI89_RS04735	UTI89_C0985	msbA	2607.15	2003.65	2209.11	1263.65	1516.94	1259.19	-0.7549	0.00542423	lipid A ABC transporter ATP-binding protein/permease MsbA
UTI89_RS06085	UTI89_C1262	mnmA	2629.9	2045.89	1866.64	1033.89	1593.14	1249.43	-0.754608	0.0291563	tRNA 2-thiouridine(34) synthase MnmA
UTI89_RS17225	UTI89_C3534	mzrA	1300.61	864.552	1016.45	576.864	567.987	745.103	-0.754414	0.0227428	EnvZ/OmpR regulon moderator MzrA
UTI89_RS16750	UTI89_C3435		841.686	959.587	679.954	271.903	648.799	551.507	-0.752934	0.121394	YgiQ family radical SAM protein
UTI89_RS06660	UTI89_C1380	emtA	361.994	261.345	250.876	188.431	125.835	208.238	-0.752182	0.0576339	membrane-bound lytic murein transglycosylase EmtA
UTI89_RS03310		uof	2781.22	1359.52	1425.61	1590.1	604.93	1112.77	-0.7514	0.204651	fur leader peptide
UTI89_RS20965	UTI89_C4338	rho	32267.9	25374.3	26419.7	13047.2	20420.4	16483.4	-0.750911	0.0217304	transcription termination factor Rho
UTI89_RS22675	UTI89_C4686	yjdP	244.297	246.826	153.313	103.307	127.566	154.552	-0.748234	0.0620185	protein YjdP
UTI89_RS10235	UTI89_C2105		26.7045	42.2377	60.728	18.182	42.1373	14.6418	-0.74382	0.287282	YecR-like lipofamily protein
UTI89_RS00625	UTI89_C0124		290.782	212.508	463.922	161.985	203.182	214.746	-0.741867	0.105885	bacteriocin immunity protein
UTI89_RS12440	UTI89_C2545	menB	1217.53	1428.16	1967.19	954.553	847.363	958.222	-0.74159	0.0249911	1,4-dihydroxy-2-naphthoyl-CoA synthase
UTI89_RS20060	UTI89_C4145	lldR	155.282	106.914	73.67	47.9343	71.5756	82.97	-0.741195	0.141885	transcriptional regulator LldR
UTI89_RS06395	UTI89_C1324		14.8358	14.5192	11.9465	9.91743	8.65834	4.88059	-0.741001	0.292709	phage tail assembly protein T
UTI89_RS04245	UTI89_C0878	aqpZ	251.22	176.87	256.85	133.885	130.452	148.045	-0.739931	0.0237576	aquaporin Z
UTI89_RS19620	UTI89_C4054	yhjD	1464.79	1438.72	1106.05	870.255	676.505	857.357	-0.73904	0.0133404	inner membrane protein YhjD
UTI89_RS23170	UTI89_C4785		61.3214	35.638	51.7681	32.2317	32.9017	22.7761	-0.738171	0.118829	DUF1190 domain-containing protein
UTI89_RS11535	UTI89_C2362	yegS	617.171	303.583	565.467	364.466	191.061	338.387	-0.737547	0.147392	lipid kinase YegS
UTI89_RS03830	UTI89_C0794		532.112	809.115	857.161	582.649	322.668	414.85	-0.735736	0.0884602	ABC transporter permease
UTI89_RS06090	UTI89_C1263	nudJ	440.13	200.629	249.881	203.307	173.744	157.806	-0.735203	0.116502	phosphatase NudJ
UTI89_RS03395	UTI89_C0705		1432.15	1022.94	1394.75	852.899	633.791	831.327	-0.733735	0.0232556	YbgA family protein
UTI89_RS12445	UTI89_C2547	menH	459.911	508.172	772.54	300.002	295.538	455.522	-0.733105	0.0816205	2-succinyl-6-hydroxy-2,4-cyclohexadiene-1-carboxylate synthase
UTI89_RS15190	UTI89_C3117	ispF	461.889	307.543	352.421	247.936	256.864	167.567	-0.732057	0.0526364	2-C-methyl-D-erythritol 2,4-cyclodiphosphate synthase
UTI89_RS03970	UTI89_C0824		1702.16	1616.91	1764.1	1033.89	1037.85	989.133	-0.731413	0.000584325	ABC-F family ATPase
UTI89_RS06860	UTI89_C1423	narJ	1499.41	1814.9	2592.39	1198.36	977.816	1384.46	-0.731393	0.0571969	nitrate reductase molybdenum cofactor assembly chaperone
UTI89_RS18870	UTI89_C3894	mrcA	1607.21	1168.14	1105.05	418.185	921.248	1000.52	-0.730891	0.146602	peptidoglycan glycosyltransferase/peptidoglycan DD-transpeptidase MrcA
UTI89_RS10080	UTI89_C2074	cmoA	2728.8	1907.29	2617.28	1736.38	1388.22	1246.18	-0.730368	0.0266344	carboxy-S-adenosyl-L-methionine synthase CmoA
UTI89_RS00925	UTI89_C0189	ispU	1633.92	1479.64	1506.25	781.824	925.288	1085.12	-0.728358	0.0077788	(2E,6E)-farnesyl-diphosphate-specific ditrans,polycis-undecaprenyl-diphosphate synthase
UTI89_RS08145	UTI89_C1683	narI	56.3762	97.6746	165.26	61.1575	68.1123	63.4477	-0.727846	0.192207	respiratory nitrate reductase subunit gamma
UTI89_RS09720	UTI89_C2000	yeaY	833.774	714.08	509.717	438.02	556.443	244.029	-0.727511	0.137699	Slp family lipoprotein YeaY
UTI89_RS07660	UTI89_C1591		556.838	319.422	367.355	226.448	205.491	323.746	-0.726361	0.0899685	LacI family DNA-binding transcriptional regulator
UTI89_RS27595			386.721	328.662	206.077	109.092	232.044	216.373	-0.726138	0.160219	hypothetical protein
UTI89_RS05610	UTI89_C1164	csgB	22.7483	22.4388	35.8395	18.182	15.0078	16.2686	-0.724679	0.185168	curlin minor subunit CsgB
UTI89_RS00205	UTI89_C0041	caiE	102.862	154.431	170.237	65.2898	92.3557	102.492	-0.723808	0.088783	carnitine operon protein CaiE
UTI89_RS09860	UTI89_C2030	htpX	4143.15	3118.99	2171.27	2551.26	1725.32	1436.52	-0.723027	0.116716	protease HtpX
UTI89_RS22345	UTI89_C4619		1897.01	2428.66	2035.88	1557.04	1017.64	1281.97	-0.722189	0.0259944	quinone oxidoreductase
UTI89_RS13190	UTI89_C2698	emrY	111.763	55.4369	87.6076	46.2814	43.2917	68.3282	-0.721521	0.139819	multidrug efflux MFS transporter permease subunit EmrY
UTI89_RS20880	UTI89_C4320	hdfR	1220.49	1082.34	899.969	862.817	570.873	507.581	-0.72069	0.0583882	HTH-type transcriptional regulator HdfR
UTI89_RS20190	UTI89_C4176	waaA	1701.18	1391.2	1117	745.46	1007.25	805.297	-0.717656	0.0336428	lipid IV(A) 3-deoxy-D-manno-octulosonic acid transferase
UTI89_RS06590	UTI89_C1365		940.592	798.556	687.919	503.31	345.757	631.223	-0.717628	0.0680368	YcgL domain-containing protein
UTI89_RS06355	UTI89_C1316		28.6826	52.7971	43.8038	42.1491	12.6989	21.1492	-0.717501	0.298714	head decoration protein
UTI89_RS01930	UTI89_C0398	ddlA	2346.04	2461.66	2560.53	1527.28	1399.19	1556.91	-0.71735	0.000998045	D-alanine--D-alanine ligase
UTI89_RS18515	UTI89_C3821	nfi	425.294	368.26	450.98	203.307	268.409	287.955	-0.716782	0.0208546	deoxyribonuclease V
UTI89_RS12405	UTI89_C2538		358.038	314.143	346.448	244.63	200.874	172.447	-0.71571	0.0172574	4-deoxy-4-formamido-L-arabinose-phosphoundecaprenol deformylase
UTI89_RS10910	UTI89_C2241		58.3543	11.8793	33.8484	18.182	17.8939	29.2835	-0.715704	0.352272	acetyltransferase
UTI89_RS02485	UTI89_C0519		74.1791	83.1554	212.05	85.9511	55.9906	84.5969	-0.714564	0.256918	hypothetical protein
UTI89_RS10600	UTI89_C2176		81.1025	101.634	117.474	38.8433	44.4462	104.119	-0.714037	0.215805	tRNA-Asn
UTI89_RS03345	UTI89_C0694	potE	282.87	361.66	272.778	193.39	191.638	172.447	-0.712475	0.0160571	putrescine-ornithine antiporter
UTI89_RS19395	UTI89_C4003		147.369	157.071	118.469	85.9511	79.0795	94.3581	-0.712407	0.0295323	carbohydrate kinase
UTI89_RS10010	UTI89_C2060	mepM	2622.97	2297.99	2748.69	1305.8	1848.27	1526	-0.712307	0.0142201	murein DD-endopeptidase MepM
UTI89_RS06755	UTI89_C1401	prs	11394.9	7922.2	9952.42	4533.92	5363.56	7973.26	-0.712193	0.0716802	ribose-phosphate diphosphokinase
UTI89_RS23765	UTI89_C4906		3273.77	2839.16	2271.82	2038.03	1256.04	1830.22	-0.710972	0.0547443	fimbria/pilus periplasmic chaperone
UTI89_RS11730	UTI89_C2399	mlrA	1474.68	1329.17	1282.26	867.776	664.961	967.983	-0.710874	0.0167142	HTH-type transcriptional regulator MlrA
UTI89_RS07940	UTI89_C1644		355.071	345.821	253.863	204.134	184.134	195.224	-0.710409	0.0213291	VOC family protein
UTI89_RS19005	UTI89_C3923		987.077	434.256	538.588	431.408	345.179	422.984	-0.710167	0.136613	DeoR/GlpR family transcriptional regulator
UTI89_RS10580	UTI89_C2172	zinT	178.03	178.19	156.3	51.2401	119.485	144.791	-0.709719	0.179963	metal-binding protein ZinT
UTI89_RS11495	UTI89_C2355		15454	17248.8	11226.7	12137.3	6418.72	8331.17	-0.708257	0.0979096	YegP family protein
UTI89_RS12295	UTI89_C2515	nrdA	4341.95	3738.03	1862.66	1706.63	2654.65	1722.85	-0.708083	0.161821	ribonucleoside-diphosphate reductase subunit alpha
UTI89_RS28945			51.4309	69.9561	45.7949	27.2729	38.6739	35.791	-0.707238	0.115829	type I toxin-antitoxin system toxin Ldr family protein
UTI89_RS15920	UTI89_C3268	guaD	420.349	423.696	305.631	258.68	218.767	226.134	-0.707085	0.0233534	guanine deaminase
UTI89_RS19160	UTI89_C3954	ggt	333.312	250.786	427.087	166.943	200.874	255.417	-0.706001	0.0795806	gamma-glutamyltransferase
UTI89_RS05730	UTI89_C1188		2155.15	1641.99	1942.3	1251.25	1114.62	1153.45	-0.705955	0.00680324	lipoprotein
UTI89_RS18980	UTI89_C3918	malP	1400.5	1717.22	1550.06	900.007	806.38	1159.95	-0.70568	0.0199653	maltodextrin phosphorylase
UTI89_RS10475	UTI89_C2150	fliR	130.555	151.792	117.474	64.4633	83.6973	99.2386	-0.703561	0.0547443	flagellar type III secretion system protein FliR
UTI89_RS10830		clbR	769.485	722	880.058	733.064	285.148	440.88	-0.701214	0.157211	colibactin biosynthesis LuxR family transcriptional regulator ClbR
UTI89_RS22970	UTI89_C4745	efp	5705.86	4271.28	3814.91	2393.41	2994.63	3099.17	-0.700735	0.0327728	elongation factor P
UTI89_RS03825	UTI89_C0793		597.389	1055.94	1047.31	740.502	403.479	520.596	-0.69799	0.136368	ABC transporter permease
UTI89_RS15715	UTI89_C3227		29.6717	14.5192	17.9197	12.3968	13.2761	13.0149	-0.697662	0.264837	prepilin peptidase-dependent protein
UTI89_RS11925	UTI89_C2437	yeiL	223.527	225.707	197.117	176.034	106.209	115.507	-0.697385	0.0645364	transcriptional regulator YeiL
UTI89_RS03960	UTI89_C0822		757.616	674.482	703.847	409.094	440.421	470.163	-0.69704	0.00369041	anion transporter
UTI89_RS15915	UTI89_C3267	xanQ	341.224	333.941	252.867	179.34	178.939	216.373	-0.696902	0.0254976	xanthine/proton symporter XanQ
UTI89_RS05875	UTI89_C1217	fabD	3137.28	2472.22	2621.26	2053.74	1468.46	1556.91	-0.696389	0.0233534	ACP S-malonyltransferase
UTI89_RS16410	UTI89_C3371		3210.47	2374.55	1892.52	1409.1	856.022	2355.7	-0.695795	0.210541	N-acylneuraminate cytidylyltransferase
UTI89_RS22845	UTI89_C4718	dcuR	872.347	880.391	809.375	572.732	479.672	530.357	-0.695538	0.00405768	two-component system response regulator DcuR
UTI89_RS08815	UTI89_C1818	rsxB	372.874	316.782	396.225	250.415	255.133	161.059	-0.695533	0.0502699	electron transport complex subunit RsxB
UTI89_RS04980	UTI89_C1034	rlmI	1183.9	1096.86	879.063	583.476	730.764	637.73	-0.693929	0.0176082	23S rRNA (cytosine(1962)-C(5))-methyltransferase RlmI
UTI89_RS06620	UTI89_C1371	dsbB	398.589	303.583	272.778	209.093	204.337	188.716	-0.693432	0.0291563	disulfide bond formation protein DsbB
UTI89_RS19580	UTI89_C4046		4692.08	6447.84	15109.3	6320.71	4432.49	5482.53	-0.693167	0.256247	multidrug efflux RND transporter permease subunit
UTI89_RS06350	UTI89_C1315		36.595	51.4771	45.7949	29.7523	24.2434	29.2835	-0.692811	0.121292	S49 family peptidase
UTI89_RS09615	UTI89_C1979	yeaG	9546.36	12640.9	8475.04	8075.27	3918.19	6989	-0.691915	0.12734	protein kinase YeaG
UTI89_RS12195	UTI89_C2497	ompC	96564.4	131890	130716	118432	38959.1	64952.5	-0.691871	0.221309	porin OmpC
UTI89_RS22120	UTI89_C4573	aceB	754.649	708.801	172.229	419.838	349.22	242.403	-0.691323	0.34051	malate synthase A
UTI89_RS07920	UTI89_C1640		154.293	184.79	130.416	84.2982	101.014	105.746	-0.691314	0.0444258	hypothetical protein
UTI89_RS18900	UTI89_C3900		619.149	592.647	491.797	295.87	330.749	432.746	-0.69055	0.0320561	DUF4153 domain-containing protein
UTI89_RS11530	UTI89_C2361		13.8468	34.3181	23.893	12.3968	17.8939	13.0149	-0.689687	0.288578	hypothetical protein
UTI89_RS21365	UTI89_C4421	ubiJ	704.207	646.764	565.467	418.185	470.437	296.089	-0.688258	0.0434783	ubiquinone biosynthesis protein UbiJ
UTI89_RS05670	UTI89_C1176		2623.96	2431.3	2638.18	2416.55	940.296	1421.88	-0.687088	0.16051	SecY/SecA suppressor protein
UTI89_RS12685	UTI89_C2599	dedD	399.578	285.104	243.907	197.522	231.466	144.791	-0.686853	0.094813	cell division protein DedD
UTI89_RS21910	UTI89_C4527		127.588	93.7148	119.465	72.7279	60.6084	81.3431	-0.686775	0.058454	bifunctional metallophosphatase/5'-nucleotidase
UTI89_RS05855	UTI89_C1213	yceD	6185.55	5325.9	4618.31	2917.38	4210.84	2894.19	-0.686028	0.0424898	23S rRNA accumulation protein YceD
UTI89_RS22160	UTI89_C4581	pepE	465.845	579.448	686.923	248.762	338.83	492.939	-0.68594	0.115829	dipeptidase PepE
UTI89_RS17900	UTI89_C3680	mreC	954.438	743.119	1114.01	395.871	718.065	634.477	-0.685924	0.100185	rod shape-determining protein MreC
UTI89_RS13350	UTI89_C2730		765.529	1044.06	598.32	641.327	430.031	424.611	-0.684852	0.102256	putative DNA-binding transcriptional regulator
UTI89_RS22770	UTI89_C4705	proP	7125.15	5007.8	5462.53	4933.1	3877.21	2139.32	-0.683878	0.149464	glycine betaine/L-proline transporter ProP
UTI89_RS03935	UTI89_C0817	rhtA	168.139	157.071	192.139	81.8188	114.29	128.522	-0.683234	0.05736	threonine/homoserine exporter RhtA
UTI89_RS13345	UTI89_C2729		905.975	1400.44	715.794	812.403	598.003	470.163	-0.682193	0.144396	putative DNA-binding transcriptional regulator
UTI89_RS08940	UTI89_C1843	rnt	1051.37	855.312	885.036	342.978	599.157	802.043	-0.681487	0.140739	ribonuclease T
UTI89_RS00855	UTI89_C0174	btuF	477.714	347.141	408.172	238.845	271.872	258.671	-0.681478	0.0204066	vitamin B12 ABC transporter substrate-binding protein BtuF
UTI89_RS10750	UTI89_C2207	clbQ	1174.01	1345.01	1451.5	1261.99	469.282	745.103	-0.681239	0.183421	colibactin biosynthesis thioesterase ClbQ
UTI89_RS07960	UTI89_C1647	rimL	841.686	1125.9	817.339	578.517	536.24	623.089	-0.681021	0.0215183	50S ribosomal protein L7/L12-serine acetyltransferase
UTI89_RS22680	UTI89_C4687	phnP	245.286	230.987	224.992	89.2569	131.607	221.253	-0.679812	0.158491	phosphonate metabolism protein PhnP
UTI89_RS00685	UTI89_C0137	gcd	1548.86	1367.44	991.559	969.429	909.126	558.014	-0.679238	0.103883	quinoprotein glucose dehydrogenase
UTI89_RS02600	UTI89_C0542	glxK	43.5184	35.638	55.7503	27.2729	31.7473	24.4029	-0.679163	0.141918	glycerate 3-kinase
UTI89_RS15000	UTI89_C3076	ascG	752.671	634.885	677.963	399.177	394.243	501.074	-0.679012	0.0142116	DNA-binding transcriptional regulator AscG
UTI89_RS07370	UTI89_C1537	rluB	1899.98	1663.11	1284.25	823.147	1252.57	950.088	-0.678953	0.0610929	23S rRNA pseudouridine(2605) synthase RluB
UTI89_RS21085	UTI89_C4364	hemC	2214.49	2344.19	2142.4	1300.84	1459.22	1431.64	-0.676836	0.00235921	hydroxymethylbilane synthase
UTI89_RS18430	UTI89_C3799		331.334	242.866	176.211	80.1659	159.891	232.641	-0.675208	0.254927	tRNA-Thr
UTI89_RS09895	UTI89_C2037		4954.18	5060.6	4608.36	3867.8	2221.15	3071.52	-0.674944	0.0552255	DUF1480 family protein
UTI89_RS06630	UTI89_C1373	fadR	1555.78	1619.55	1160.8	919.016	837.55	969.61	-0.670156	0.0222391	fatty acid metabolism transcriptional regulator FadR
UTI89_RS22285	UTI89_C4606	lamB	533.101	320.742	240.921	202.481	251.669	234.268	-0.669691	0.148216	maltoporin LamB
UTI89_RS12450	UTI89_C2548	menD	1278.85	1011.06	1540.1	628.931	808.112	974.491	-0.669477	0.0709962	2-succinyl-5-enolpyruvyl-6-hydroxy-3-cyclohexene-1-carboxylic-acid synthase
UTI89_RS15240	UTI89_C3127	cysI	205.724	69.9561	91.5898	98.3479	79.6568	52.0596	-0.668284	0.297089	assimilatory sulfite reductase (NADPH) hemoprotein subunit
UTI89_RS20225	UTI89_C4184	dut	974.22	666.563	702.852	415.706	521.232	540.118	-0.667767	0.0486156	dUTP diphosphatase
UTI89_RS06080	UTI89_C1261	hflD	948.504	654.684	814.352	469.425	558.175	494.566	-0.667285	0.0290787	high frequency lysogenization protein HflD
UTI89_RS27040	UTI89_C3008		334.301	246.826	270.787	118.183	147.192	276.567	-0.665578	0.180385	hypothetical protein
UTI89_RS16320	UTI89_C3350	trmB	651.787	670.523	669.003	443.805	369.423	445.76	-0.664261	0.00803591	tRNA (guanosine(46)-N7)-methyltransferase TrmB
UTI89_RS11755	UTI89_C2404	osmF	1596.34	1098.18	1668.53	1089.26	613.011	1055.83	-0.663353	0.123022	glycine betaine ABC transporter substrate-binding protein OsmF
UTI89_RS12220	UTI89_C2501	atoS	413.425	619.046	405.185	258.68	320.359	328.626	-0.663236	0.0656485	two-component system sensor histidine kinase AtoS
UTI89_RS11240	UTI89_C2301	ugd	1522.16	1590.51	2039.86	1239.68	715.756	1303.12	-0.662647	0.107627	UDP-glucose 6-dehydrogenase
UTI89_RS11235	UTI89_C2300	wzzB	3518.07	3072.79	2384.32	1600.84	2017.39	2053.1	-0.662501	0.0405552	LPS O-antigen chain length determinant protein WzzB
UTI89_RS22155	UTI89_C4580		857.511	823.634	837.25	537.194	519.501	535.238	-0.662306	0.00258711	Na/Pi cotransporter family protein
UTI89_RS15230	UTI89_C3125		3449.82	3385.61	1713.33	2561.18	1871.36	967.983	-0.661795	0.262764	type I toxin-antitoxin system Hok family toxin
UTI89_RS00585	UTI89_C0118	ampD	482.659	582.088	459.94	359.507	321.513	279.82	-0.661417	0.0235388	1,6-anhydro-N-acetylmuramyl-L-alanine amidase AmpD
UTI89_RS02770	UTI89_C0577	ybdG	2589.35	2123.76	2281.78	1600.01	1436.13	1387.71	-0.660771	0.0078571	mechanosensitive ion channel YbdG
UTI89_RS03305	UTI89_C0687	fur	12384	7350.67	6377.43	7924.03	4312.43	4288.41	-0.660004	0.201388	ferric iron uptake transcriptional regulator
UTI89_RS09100	UTI89_C1875	sufB	5896.75	5794.48	4923.94	4888.47	2509.19	3118.7	-0.659815	0.108001	Fe-S cluster assembly protein SufB
UTI89_RS01505	UTI89_C0308	ecpB	43.5184	50.1572	56.7458	33.0581	31.17	30.9104	-0.65855	0.114656	fimbrial chaperone EcpB
UTI89_RS19425	UTI89_C4010		3797.97	6421.44	13810.1	6533.11	1946.97	6753.11	-0.657774	0.422294	DUF2776 family protein
UTI89_RS04195	UTI89_C0868		2787.16	3641.68	4063.8	2580.19	1694.15	2386.61	-0.655991	0.0701459	lipoprotein
UTI89_RS11825	UTI89_C2418		76.1573	42.2377	86.612	45.4549	45.6006	39.0447	-0.655717	0.167592	DUF2542 family protein
UTI89_RS04905	UTI89_C1019	fabA	1187.86	1164.18	924.857	752.899	637.831	689.79	-0.655438	0.0173267	bifunctional 3-hydroxydecanoyl-ACP dehydratase/trans-2-decenoyl-ACP isomerase
UTI89_RS11420	UTI89_C2340	asmA	1741.73	1379.32	1402.72	956.206	983.011	933.819	-0.654825	0.0107716	outer membrane assembly protein AsmA
UTI89_RS17805	UTI89_C3660	rpsI	3768.3	3084.67	2188.2	1680.18	2221.73	1841.61	-0.654267	0.0804544	30S ribosomal protein S9
UTI89_RS01820	UTI89_C0372	lacI	528.156	403.898	509.717	257.853	279.953	383.94	-0.652807	0.0585035	DNA-binding transcriptional repressor LacI
UTI89_RS04875	UTI89_C1013	rlmKL	1995.91	1371.4	1491.32	800.833	1201.2	1090	-0.652294	0.0718098	bifunctional 23S rRNA (guanine(2069)-N(7))-methyltransferase RlmK/23S rRNA (guanine(2445)-N(2))-methyltransferase RlmL
UTI89_RS12535	UTI89_C2565	nuoE	743.77	976.746	1028.39	689.262	704.212	351.402	-0.652004	0.146892	NADH-quinone oxidoreductase subunit NuoE
UTI89_RS01955	UTI89_C0405	proC	1024.66	764.237	1034.37	442.979	591.653	766.252	-0.651931	0.0915088	pyrroline-5-carboxylate reductase
UTI89_RS17230	UTI89_C3535		6753.27	7391.59	7817.98	7165.35	3524.52	3300.9	-0.650392	0.169315	DUF1090 domain-containing protein
UTI89_RS22685	UTI89_C4688	phnO	131.544	117.473	143.358	55.3723	83.1201	115.507	-0.648369	0.14216	aminoalkylphosphonate N-acetyltransferase
UTI89_RS07875	UTI89_C1631		17.803	14.5192	8.95987	6.61162	8.08112	13.0149	-0.648338	0.389548	phosphatidate cytidylyltransferase
UTI89_RS22850	UTI89_C4719	dcuS	1134.45	949.027	794.442	638.022	679.391	515.716	-0.64825	0.0440725	two-component system sensor histidine kinase DcuS
UTI89_RS20975	UTI89_C4340	wecA	1565.67	1459.84	1532.14	714.055	976.661	1221.77	-0.647995	0.0625619	UDP-N-acetylglucosamine--undecaprenyl-phosphate N-acetylglucosaminephosphotransferase
UTI89_RS12215	UTI89_C2500	rcsC	2240.21	1883.54	1875.6	1200.84	1384.18	1244.55	-0.647279	0.00995792	two-component system sensor histidine kinase RcsC
UTI89_RS22780	UTI89_C4706	pmrB	686.404	645.444	493.788	348.763	385.008	434.372	-0.646431	0.0368689	two-component system sensor histidine kinase PmrB
UTI89_RS17810	UTI89_C3661	rplM	20331	18294.2	13155.1	7314.93	10898	14944.4	-0.643217	0.154328	50S ribosomal protein L13
UTI89_RS09140	UTI89_C1883		35.606	22.4388	20.9064	18.182	17.3167	14.6418	-0.642998	0.255892	MFS transporter
UTI89_RS12815	UTI89_C2624	sixA	1726.89	1806.98	1218.54	914.057	1116.35	1011.91	-0.64293	0.0472938	phosphohistidine phosphatase SixA
UTI89_RS15245	UTI89_C3128	cysJ	246.275	95.0347	121.456	103.307	103.9	89.4775	-0.641242	0.239048	NADPH-dependent assimilatory sulfite reductase flavoprotein subunit
UTI89_RS14315	UTI89_C2937	dgcN	1883.16	1616.91	2038.87	1286.79	1023.99	1246.18	-0.640072	0.0215477	diguanylate cyclase DgcN
UTI89_RS09810	UTI89_C2019	mntP	92.9712	113.514	121.456	50.4136	79.6568	81.3431	-0.639776	0.117356	manganese efflux pump MntP
UTI89_RS09005	UTI89_C1855		1278.85	963.546	994.545	1000.83	513.728	562.895	-0.639302	0.15028	AIDA repeat-containing protein
UTI89_RS08615	UTI89_C1777		689.372	1021.62	1361.9	691.741	618.206	665.387	-0.637744	0.115196	dimethyl sulfoxide reductase anchor subunit
UTI89_RS12530	UTI89_C2564	nuoF	1672.49	2155.44	2782.54	1670.26	1536.57	1039.57	-0.637413	0.119994	NADH-quinone oxidoreductase subunit NuoF
UTI89_RS09255	UTI89_C1905	ihfA	6660.3	7258.28	5405.79	6290.96	3338.66	2791.7	-0.637312	0.188866	integration host factor subunit alpha
UTI89_RS04715	UTI89_C0981	cmk	4829.56	4079.89	4277.84	1732.25	2692.17	4060.65	-0.636877	0.167537	(d)CMP kinase
UTI89_RS04320	UTI89_C0897		72.201	98.9945	25.8841	61.1575	39.2512	24.4029	-0.636466	0.398338	tRNA-Ser
UTI89_RS22040	UTI89_C4554	oxyR	2259.99	2070.96	1913.43	1429.76	1348.97	1239.67	-0.635206	0.00870685	DNA-binding transcriptional regulator OxyR
UTI89_RS22755	UTI89_C4702		696.295	500.252	423.105	298.349	446.771	296.089	-0.634146	0.126844	phnA family protein
UTI89_RS02655	UTI89_C0553	lpxH	952.46	557.009	757.607	461.161	499.875	501.074	-0.634064	0.0741533	UDP-2,3-diacylglucosamine diphosphatase
UTI89_RS14265	UTI89_C2926	pgeF	1216.54	964.866	1258.36	749.593	794.836	671.894	-0.633147	0.0233534	polyphenol oxidase
UTI89_RS14340	UTI89_C2942	rpsP	5987.74	5684.92	4382.37	2228.94	4106.94	4019.98	-0.632711	0.135175	30S ribosomal protein S16
UTI89_RS13425	UTI89_C2744	zipA	4833.51	4456.07	4092.67	3795.07	2588.27	2249.95	-0.6319	0.0801868	cell division protein ZipA
UTI89_RS22835	UTI89_C4716	dcuB	479.692	604.526	509.717	309.093	343.448	377.432	-0.631725	0.0251105	anaerobic C4-dicarboxylate transporter DcuB
UTI89_RS05085	UTI89_C1058	torT	311.552	430.296	301.649	230.58	235.507	204.985	-0.631155	0.0531845	TMAO reductase system periplasmic protein TorT
UTI89_RS10195	UTI89_C2097	otsA	3120.47	2125.08	3312.16	2357.87	1269.31	1901.8	-0.630735	0.145597	alpha,alpha-trehalose-phosphate synthase
UTI89_RS23725	UTI89_C4899		2383.62	1668.39	1170.76	670.253	1377.83	1325.89	-0.630732	0.238777	hypothetical protein
UTI89_RS13580	UTI89_C2779		39.5622	44.8775	42.8083	28.9259	23.6661	30.9104	-0.629668	0.151863	aldehyde dehydrogenase EutE
UTI89_RS12670	UTI89_C2595	ubiX	602.335	497.612	346.448	271.903	367.691	294.462	-0.628674	0.111112	flavin prenyltransferase UbiX
UTI89_RS02290	UTI89_C0480	tesB	751.682	524.011	525.646	410.747	357.878	398.581	-0.627762	0.0542018	acyl-CoA thioesterase II
UTI89_RS23555	UTI89_C4863		163.194	120.113	113.492	95.0421	83.1201	78.0894	-0.62763	0.0862196	DUF898 family protein
UTI89_RS12400	UTI89_C2537	arnA	1253.13	1158.9	1430.59	1069.43	830.624	584.044	-0.627403	0.103619	bifunctional UDP-4-amino-4-deoxy-L-arabinose formyltransferase/UDP-glucuronic acid oxidase ArnA
UTI89_RS03720	UTI89_C0770		1829.75	1297.49	1366.88	940.503	868.143	1104.64	-0.627167	0.049784	putative acyl-CoA thioester hydrolase
UTI89_RS08385	UTI89_C1734		1313.47	1334.45	894.991	749.593	639.563	907.79	-0.627012	0.0825551	helix-turn-helix transcriptional regulator
UTI89_RS04550	UTI89_C0947		73.1901	124.073	83.6254	47.1078	66.3806	68.3282	-0.627001	0.159106	plasmid partitioning/stability family protein
UTI89_RS21080	UTI89_C4363	hemD	900.04	871.152	1036.36	598.352	559.329	663.76	-0.626862	0.0153059	uroporphyrinogen-III synthase
UTI89_RS07120	UTI89_C1481		179.019	149.152	147.34	77.6866	129.875	99.2386	-0.626385	0.109559	site-specific DNA-methyltransferase
UTI89_RS04740	UTI89_C0986	lpxK	374.852	324.702	352.421	147.935	294.384	239.149	-0.625831	0.135967	tetraacyldisaccharide 4'-kinase
UTI89_RS20080	UTI89_C4149	gpsA	2142.29	2016.85	2463.96	1287.61	1281.43	1729.36	-0.625389	0.0379378	NAD(P)H-dependent glycerol-3-phosphate dehydrogenase
UTI89_RS02505	UTI89_C0523		720.032	747.078	694.887	567.773	421.95	409.969	-0.625303	0.0355032	NfeD family protein
UTI89_RS16130	UTI89_C3312		73.1901	113.514	187.162	55.3723	90.624	97.6118	-0.624461	0.280916	ECF transporter S component
UTI89_RS16330	UTI89_C3353		103.851	87.1152	92.5853	71.0749	45.6006	69.9551	-0.623891	0.121429	oxidative damage protection protein
UTI89_RS05990	UTI89_C1243		366.94	419.737	418.127	217.357	241.856	326.999	-0.623451	0.058454	acyltransferase family protein
UTI89_RS09465	UTI89_C1950		423.316	403.898	892.005	333.887	332.48	452.268	-0.623172	0.227471	ABC transporter substrate-binding protein
UTI89_RS12325	UTI89_C2521	glpA	18.7921	126.713	68.6923	28.9259	68.1123	40.6716	-0.622879	0.492123	anaerobic glycerol-3-phosphate dehydrogenase subunit A
UTI89_RS08785	UTI89_C1811	add	1552.82	1696.11	1401.72	668.6	1357.63	992.386	-0.622769	0.13738	adenosine deaminase
UTI89_RS05350	UTI89_C1109	sfaA	5876.97	6025.46	2691.94	4858.72	1153.87	3466.84	-0.62268	0.409349	S-fimbrial adhesin major pilin SfaA-II
UTI89_RS21175	UTI89_C4382	rarD	317.487	271.905	172.229	162.811	180.671	149.671	-0.622508	0.126458	EamA family transporter RarD
UTI89_RS07010	UTI89_C1457		361.005	558.329	323.551	301.655	246.474	260.298	-0.618329	0.114852	phage integrase Arm DNA-binding domain-containing protein
UTI89_RS08725	UTI89_C1799	fumC	554.86	571.528	305.631	253.721	391.357	287.955	-0.615053	0.176846	class II fumarate hydratase
UTI89_RS22860	UTI89_C4721		866.412	962.226	964.679	1079.35	309.969	434.372	-0.614536	0.335642	N-acetyltransferase
UTI89_RS10135	UTI89_C2086	cheY	17.803	13.1993	58.7369	29.7523	11.5445	17.8955	-0.614455	0.504945	chemotaxis response regulator CheY
UTI89_RS09340	UTI89_C1923	tcyP	1649.74	1554.87	1619.74	1108.27	1030.92	1013.54	-0.613442	0.00553232	cystine/sulfocysteine:cation symporter
UTI89_RS05945	UTI89_C1234	thiK	318.476	249.466	285.72	201.655	214.727	138.283	-0.612446	0.0868006	thiamine kinase
UTI89_RS08705	UTI89_C1795		361.994	411.817	221.01	259.506	196.256	193.597	-0.612211	0.15002	GlpM family protein
UTI89_RS08010	UTI89_C1658		487.604	406.537	387.265	278.515	262.636	299.343	-0.612137	0.0283137	PLP-dependent aminotransferase family protein
UTI89_RS02130	UTI89_C0444	ispA	2012.73	1685.55	2043.85	1138.03	1191.97	1433.27	-0.611222	0.0263198	(2E,6E)-farnesyl diphosphate synthase
UTI89_RS09380	UTI89_C1931	chbB	550.904	431.616	339.479	270.25	259.173	340.014	-0.609294	0.101018	PTS N,N'-diacetylchitobiose transporter subunit IIB
UTI89_RS04345	UTI89_C0903	trxB	16368.9	5992.47	7548.19	11514.1	3431.01	4664.22	-0.609051	0.431345	thioredoxin-disulfide reductase
UTI89_RS23845	UTI89_C4921	cnf1	884.215	708.801	900.964	380.168	527.582	732.088	-0.608753	0.139348	cytotoxic necrotizing factor CNF1
UTI89_RS02060	UTI89_C0429	yajC	2287.68	2278.19	1787.99	1826.46	1179.27	1159.95	-0.608444	0.102346	preprotein translocase subunit YajC
UTI89_RS14965	UTI89_C3069	srlR	744.759	711.44	772.54	468.599	406.365	592.178	-0.608324	0.0453699	glucitol operon DNA-binding transcriptional repressor SrlR
UTI89_RS17240	UTI89_C3537		2117.57	2696.61	4399.29	3152.92	1424.01	1467.43	-0.60794	0.301808	phage holin family protein
UTI89_RS22065	UTI89_C4559		1458.86	1285.61	1135.91	885.957	764.243	898.028	-0.607866	0.0258635	YijD family membrane protein
UTI89_RS01310	UTI89_C0267	rayT	120.665	158.391	88.6031	80.9924	83.6973	74.8357	-0.60776	0.137716	REP-associated tyrosine transposase RayT
UTI89_RS20015	UTI89_C4137	mtlA	1228.41	1680.27	1905.47	915.71	984.165	1262.45	-0.607623	0.0919086	PTS mannitol transporter subunit IICBA
UTI89_RS24295	UTI89_C5015	fimF	762.562	529.291	499.761	438.02	571.451	162.686	-0.607533	0.336922	type 1 fimbria minor subunit FimF
UTI89_RS23180	UTI89_C4787		2631.88	3646.96	3642.68	3217.38	1341.47	1966.88	-0.604414	0.229218	isovaleryl-CoA dehydrogenase
UTI89_RS09675		yoaK	389.688	271.905	286.716	195.043	216.459	213.119	-0.604258	0.0646528	YoaK family small membrane protein
UTI89_RS05940	UTI89_C1233	lpoB	1461.82	1242.05	1629.7	1095.05	787.332	972.864	-0.602983	0.0555689	penicillin-binding protein activator LpoB
UTI89_RS21070	UTI89_C4361	hemY	1459.85	1408.36	1554.04	1165.3	944.337	802.043	-0.60146	0.0446238	protoheme IX biogenesis protein HemY
UTI89_RS04955	UTI89_C1029	mgsA	1869.31	2127.72	1410.68	1418.19	1074.79	1070.48	-0.601028	0.0856206	methylglyoxal synthase
UTI89_RS19410	UTI89_C4006		198.8	348.461	465.913	334.713	144.306	188.716	-0.600916	0.319843	ABC transporter permease
UTI89_RS02000	UTI89_C0415	mak	668.601	617.726	701.856	392.565	365.959	558.014	-0.600748	0.0723501	fructokinase
UTI89_RS13590	UTI89_C2781	eutM	68.2448	79.1956	72.6745	49.5872	47.9095	47.179	-0.600173	0.0981103	ethanolamine utilization microcompartment protein EutM
UTI89_RS17905	UTI89_C3681	mreB	4732.63	3660.16	4999.61	2267.79	3079.48	3492.87	-0.599802	0.0906343	rod shape-determining protein MreB
UTI89_RS02500	UTI89_C0522		908.942	761.598	666.017	605.79	477.941	457.148	-0.599352	0.062851	hypothetical protein
UTI89_RS10100	UTI89_C2078	cutC	1469.74	1917.85	1537.11	1247.94	1189.08	810.178	-0.598699	0.0915088	copper homeostasis protein CutC
UTI89_RS18295	UTI89_C3768	rpsS	3982.93	3974.3	2502.79	1704.97	2684.09	2518.38	-0.598672	0.14574	30S ribosomal protein S19
UTI89_RS11975	UTI89_C2449		2647.7	2651.73	490.802	420.665	2029.52	1376.33	-0.597399	0.548353	mannitol dehydrogenase family protein
UTI89_RS12720	UTI89_C2606	flk	444.086	242.866	286.716	204.96	224.54	214.746	-0.597282	0.137716	flagella biosynthesis regulator Flk
UTI89_RS13480	UTI89_C2757	cysT	42.5294	29.0384	32.8528	27.2729	27.7067	11.388	-0.59637	0.298079	sulfate/thiosulfate ABC transporter permease CysT
UTI89_RS07765	UTI89_C1610		125.61	79.1956	69.6879	52.0665	57.1451	74.8357	-0.595614	0.200792	DHA2 family efflux MFS transporter permease subunit
UTI89_RS00155	UTI89_C0033		113.741	110.874	97.563	86.7776	68.6895	55.3133	-0.595404	0.115223	DUF805 domain-containing protein
UTI89_RS08685	UTI89_C1791	pntA	2568.58	2922.32	3424.66	2657.05	1236.99	2009.18	-0.59516	0.185168	Re/Si-specific NAD(P)(+) transhydrogenase subunit alpha
UTI89_RS22855	UTI89_C4720		145.391	137.272	134.398	165.291	65.2262	43.9253	-0.593323	0.373851	(4Fe-4S)-binding protein
UTI89_RS11965	UTI89_C2447		164.183	157.071	146.344	89.2569	120.062	99.2386	-0.592743	0.0726976	YkgJ family cysteine cluster protein
UTI89_RS12420		arnF	283.859	303.583	302.644	154.547	178.362	261.925	-0.5927	0.109062	4-amino-4-deoxy-L-arabinose-phosphoundecaprenol flippase subunit ArnF
UTI89_RS13465	UTI89_C2754	cysM	423.316	369.579	373.328	324.796	238.393	208.238	-0.592031	0.0857939	cysteine synthase B
UTI89_RS02925	UTI89_C0606		140.446	60.7166	109.509	53.7194	36.365	120.388	-0.591226	0.411767	LysR family transcriptional regulator
UTI89_RS18155	UTI89_C3733	rsmB	2881.12	1682.91	1601.83	1428.11	1362.82	1303.12	-0.590798	0.141885	16S rRNA (cytosine(967)-C(5))-methyltransferase RsmB
UTI89_RS23770	UTI89_C4907		9779.78	9717.3	5686.53	6740.55	3934.93	6061.69	-0.589543	0.192324	fimbrial protein
UTI89_RS21515	UTI89_C4454		1070.16	914.709	748.647	638.848	611.279	566.148	-0.588738	0.0509677	YihA family ribosome biogenesis GTP-binding protein
UTI89_RS12365	UTI89_C2530		76.1573	98.9945	88.6031	50.4136	61.7629	63.4477	-0.588562	0.11457	IclR family transcriptional regulator
UTI89_RS11445	UTI89_C2345	yegD	182.975	220.428	154.309	104.133	146.037	118.761	-0.588361	0.111245	molecular chaperone
UTI89_RS02050	UTI89_C0427	queA	831.796	811.755	671.99	388.433	596.271	556.387	-0.58764	0.0904664	tRNA preQ1(34) S-adenosylmethionine ribosyltransferase-isomerase QueA
UTI89_RS18655	UTI89_C3851	slyD	4710.87	4310.88	3297.23	3189.28	2944.99	2062.86	-0.587002	0.111689	peptidylprolyl isomerase
UTI89_RS04720	UTI89_C0982	rpsA	45448.1	31616.2	29074.8	21910.1	25326.8	23443.1	-0.586582	0.083938	30S ribosomal protein S1
UTI89_RS03905	UTI89_C0811	ybiO	828.828	608.486	946.759	630.584	430.031	528.73	-0.586478	0.118329	mechanosensitive channel protein
UTI89_RS14330	UTI89_C2940	trmD	7470.33	7130.24	5717.39	3362.84	5616.38	4560.1	-0.585483	0.112721	tRNA (guanosine(37)-N1)-methyltransferase TrmD
UTI89_RS22880	UTI89_C4727	dtpC	176.052	234.947	557.503	143.803	220.499	283.074	-0.585181	0.388305	dipeptide/tripeptide permease DtpC
UTI89_RS19635	UTI89_C4057	pdeH	13.8468	18.479	79.6433	15.7026	23.0889	37.4178	-0.584796	0.554375	cyclic-guanylate-specific phosphodiesterase
UTI89_RS12635	UTI89_C2588		1185.88	1261.85	1113.01	865.296	651.685	860.61	-0.584268	0.0426781	TIGR01777 family protein
UTI89_RS02135	UTI89_C0445	xseB	610.247	687.682	681.945	300.002	435.803	588.924	-0.583805	0.15002	exodeoxyribonuclease VII small subunit
UTI89_RS15660	UTI89_C3215		50.4418	26.3985	27.8751	28.9259	24.8206	14.6418	-0.58338	0.33172	PTS transporter subunit EIIC
UTI89_RS16085	UTI89_C3303		131.544	151.792	249.881	95.0421	147.769	112.254	-0.583373	0.222726	methylmalonyl-CoA mutase
UTI89_RS20430	UTI89_C4225	uhpA	210.669	155.751	196.122	76.0337	169.126	130.149	-0.582922	0.229341	transcriptional regulator UhpA
UTI89_RS08525	UTI89_C1760	dgcZ	605.302	435.576	420.118	397.524	335.944	239.149	-0.582776	0.143947	diguanylate cyclase DgcZ
UTI89_RS04375	UTI89_C0910		12944.8	13238.9	5759.2	9947.19	6706.18	4682.11	-0.582072	0.318489	Hok/Gef family protein
UTI89_RS06040	UTI89_C1253	potB	612.225	483.093	460.935	296.697	313.432	434.372	-0.581337	0.100796	spermidine/putrescine ABC transporter permease PotB
UTI89_RS07790	UTI89_C1614	dbpA	928.723	630.925	859.152	520.665	542.59	556.387	-0.580069	0.0638152	ATP-dependent RNA helicase DbpA
UTI89_RS05860	UTI89_C1214	rpmF	6519.85	5513.33	4509.8	3888.46	3884.71	3294.4	-0.579578	0.059808	50S ribosomal protein L32
UTI89_RS04910	UTI89_C1020		3004.75	2606.86	2519.71	1985.97	1919.84	1532.5	-0.579388	0.0393463	Lon protease family protein
UTI89_RS04690	UTI89_C0976		648.82	658.643	556.507	333.061	468.128	447.387	-0.578447	0.0669726	30S ribosomal protein S12 methylthiotransferase accessory protein YcaO
UTI89_RS08110			45.4965	25.0786	28.8707	18.182	22.5117	27.6567	-0.577398	0.297089	hypothetical protein
UTI89_RS25105	UTI89_C5174	arcA	8868.86	12371.7	9337.18	9355.45	5404.54	5733.06	-0.577223	0.164233	two-component system response regulator ArcA
UTI89_RS02200	UTI89_C0460	bolA	1633.92	2007.61	894.991	1595.88	761.357	681.656	-0.577123	0.348882	transcriptional regulator BolA
UTI89_RS12150	UTI89_C2485	napD	46.4856	22.4388	31.8573	15.7026	46.1778	3.25373	-0.577052	0.576583	chaperone NapD
UTI89_RS12835	UTI89_C2629	fadL	848.609	673.163	490.802	306.614	488.331	556.387	-0.576761	0.207577	long-chain fatty acid transporter FadL
UTI89_RS07820	UTI89_C1619	nifJ	2840.57	3602.08	4008.05	2012.41	2318.7	2679.44	-0.576498	0.0733253	pyruvate:ferredoxin (flavodoxin) oxidoreductase
UTI89_RS11640	UTI89_C2384		10.8796	18.479	17.9197	6.61162	8.08112	19.5224	-0.576111	0.468699	fimbria/pilus periplasmic chaperone
UTI89_RS24240	UTI89_C5006	nanM	286.826	194.029	277.756	180.167	124.68	208.238	-0.575735	0.163571	N-acetylneuraminate epimerase
UTI89_RS04070	UTI89_C0844	ybjG	996.968	677.122	810.37	496.698	569.142	603.566	-0.575519	0.0745322	undecaprenyl-diphosphate phosphatase
UTI89_RS26560			105.829	133.313	103.536	64.4633	77.3479	89.4775	-0.575453	0.117834	Hok/Gef family protein
UTI89_RS06330	UTI89_C1311		160.227	131.993	162.273	116.53	94.0873	94.3581	-0.575333	0.0851989	terminase small subunit
UTI89_RS18675	UTI89_C3855		2445.93	1825.46	1868.63	1071.08	1469.03	1584.56	-0.574821	0.100829	ABC transporter ATP-binding protein
UTI89_RS09470	UTI89_C1951		336.279	328.662	699.865	205.787	359.61	353.029	-0.573281	0.301835	ABC transporter permease
UTI89_RS08315	UTI89_C1718		37.5841	47.5174	48.7815	23.9671	35.7878	29.2835	-0.573136	0.221562	fimbria/pilus periplasmic chaperone
UTI89_RS28145	UTI89_C1844		212.647	195.349	193.135	115.703	143.151	146.418	-0.573109	0.0615393	hypothetical protein
UTI89_RS14970	UTI89_C3070	gutQ	826.85	850.033	986.581	543.806	510.265	741.849	-0.572665	0.0791886	arabinose-5-phosphate isomerase GutQ
UTI89_RS12430	UTI89_C2543	menE	417.381	443.495	753.624	282.647	424.836	379.059	-0.571839	0.202983	o-succinylbenzoate--CoA ligase
UTI89_RS02495	UTI89_C0521		94.9493	166.311	244.903	90.9098	133.916	115.507	-0.571474	0.295427	YadA family autotransporter adhesin
UTI89_RS04650	UTI89_C0967	dmsA	2546.82	4718.74	6391.37	2977.71	2521.89	3699.49	-0.570373	0.270612	dimethylsulfoxide reductase subunit A
UTI89_RS18525	UTI89_C3823	nudC	583.543	521.371	563.476	303.308	389.048	434.372	-0.570172	0.0638152	NAD(+) diphosphatase
UTI89_RS18975	UTI89_C3917	malQ	632.006	662.603	623.209	464.467	416.178	409.969	-0.570012	0.0195422	4-alpha-glucanotransferase
UTI89_RS19015	UTI89_C3925	glpE	867.402	479.133	550.534	585.129	290.343	403.462	-0.56988	0.261109	thiosulfate sulfurtransferase GlpE
UTI89_RS14420	UTI89_C2960		1183.9	978.066	1199.63	675.212	664.384	930.566	-0.569692	0.0791886	DUF262 domain-containing protein
UTI89_RS17220	UTI89_C3533		1685.35	1726.46	1223.52	920.669	1023.99	1182.73	-0.56857	0.0813743	DedA family protein
UTI89_RS20985	UTI89_C4342	wecB	1355.99	1083.66	1370.86	776.039	1008.99	784.148	-0.567626	0.0656485	UDP-N-acetylglucosamine 2-epimerase (non-hydrolyzing)
UTI89_RS08810	UTI89_C1817	rsxA	523.21	506.852	738.691	274.382	371.154	553.133	-0.566327	0.220093	electron transport complex subunit RsxA
UTI89_RS12695	UTI89_C2601	accD	3591.26	2774.49	2508.76	2055.39	2094.16	1843.24	-0.566094	0.0634387	acetyl-CoA carboxylase, carboxyltransferase subunit beta
UTI89_RS22715	UTI89_C4694	phnI	34.6169	32.9982	44.7993	19.8349	34.6334	19.5224	-0.565811	0.298079	alpha-D-ribose 1-methylphosphonate 5-triphosphate synthase subunit PhnI
UTI89_RS06635	UTI89_C1374		3864.24	5292.91	3212.61	3436.39	1979.87	2941.37	-0.565774	0.189867	SpoVR family protein
UTI89_RS03420	UTI89_C0710	pxpC	1023.67	1046.7	1191.66	978.52	617.629	606.82	-0.565316	0.12942	5-oxoprolinase subunit PxpC
UTI89_RS07945	UTI89_C1645	opgD	2449.89	1686.87	1967.19	1322.32	1064.4	1744	-0.565089	0.142585	glucan biosynthesis protein OpgD
UTI89_RS10940	UTI89_C2245		57.3652	38.2779	61.7235	23.1407	28.8611	58.5671	-0.564677	0.346544	hypothetical protein
UTI89_RS15610	UTI89_C3206		94.9493	59.3967	68.6923	57.8517	31.17	65.0745	-0.564248	0.288871	hypothetical protein
UTI89_RS13575	UTI89_C2778	eutJ	10.8796	22.4388	12.942	4.13226	6.92667	22.7761	-0.563153	0.561962	ethanolamine utilization protein EutJ
UTI89_RS13420	UTI89_C2743	ligA	1016.75	824.954	1059.26	680.997	683.432	600.312	-0.561283	0.0440725	NAD-dependent DNA ligase LigA
UTI89_RS19030	UTI89_C3928		3.95622	19.7989	11.9465	7.43808	11.5445	3.25373	-0.561158	0.581895	hypothetical protein
UTI89_RS13670	UTI89_C2798	dapE	1665.57	1644.63	1525.17	1295.88	1013.03	971.237	-0.558971	0.0490084	succinyl-diaminopimelate desuccinylase
UTI89_RS09935	UTI89_C2045		517.276	426.336	543.565	423.97	256.864	330.253	-0.558543	0.135485	carbon-nitrogen hydrolase family protein
UTI89_RS09755	UTI89_C2008	pabB	1087.96	691.642	842.228	414.879	598.58	772.76	-0.556599	0.205954	aminodeoxychorismate synthase component 1
UTI89_RS12455	UTI89_C2549	menF	2235.27	1723.82	2583.43	1672.74	1295.87	1483.7	-0.555818	0.0979096	isochorismate synthase MenF
UTI89_RS25055	UTI89_C5164	ettA	4412.18	2917.04	3375.88	2632.25	2307.16	2345.94	-0.555345	0.0857939	energy-dependent translational throttle protein EttA
UTI89_RS04510	UTI89_C0937		162.205	197.989	145.349	77.6866	93.5101	177.328	-0.553896	0.280916	phage major capsid protein, P2 family
UTI89_RS00980	UTI89_C0200	accA	2969.14	2242.56	2351.47	1667.78	1834.99	1651.27	-0.553109	0.049784	acetyl-CoA carboxylase carboxyl transferase subunit alpha
UTI89_RS12410	UTI89_C2539	arnT	545.959	399.938	530.623	442.979	287.457	274.94	-0.5531	0.162775	lipid IV(A) 4-amino-4-deoxy-L-arabinosyltransferase
UTI89_RS19265	UTI89_C3975	dapA	90.9931	112.194	61.7235	38.8433	80.234	60.1939	-0.552653	0.302056	4-hydroxy-tetrahydrodipicolinate synthase
UTI89_RS24235	UTI89_C5005		160.227	108.234	174.22	92.5627	89.4696	123.642	-0.551825	0.175428	9-O-acetyl-N-acetylneuraminic acid deacetylase
UTI89_RS03515	UTI89_C0729	cydB	2919.69	4918.05	4287.79	2723.99	3716.74	1828.59	-0.551425	0.253545	cytochrome d ubiquinol oxidase subunit II
UTI89_RS22495	UTI89_C4652		2605.17	2163.36	1941.3	1744.64	1452.29	1382.83	-0.550579	0.0698377	Na+/H+ antiporter
UTI89_RS18110	UTI89_C3724		486.615	579.448	463.922	442.152	321.513	278.194	-0.550169	0.129078	gamma carbonic anhydrase family protein
UTI89_RS07130			46.4856	22.4388	31.8573	12.3968	34.6334	21.1492	-0.549705	0.435422	tRNA-Arg
UTI89_RS16895	UTI89_C3466	cpdA	2936.51	3314.34	2485.87	1695.88	2167.47	2105.16	-0.549677	0.0704731	3',5'-cyclic-AMP phosphodiesterase
UTI89_RS09265	UTI89_C1907	pheS	2748.58	2040.61	2264.86	1650.43	1884.06	1283.59	-0.548939	0.106341	phenylalanine--tRNA ligase subunit alpha
UTI89_RS14120	UTI89_C2894	rseA	10179.4	11885.9	11706.6	9200.9	7271.85	6629.47	-0.547615	0.0666394	anti-sigma-E factor RseA
UTI89_RS00995	UTI89_C0203	tilS	862.456	739.159	676.968	469.425	577.8	510.835	-0.547522	0.0592802	tRNA lysidine(34) synthetase TilS
UTI89_RS08790	UTI89_C1812		2180.87	1737.02	2170.28	1581	1159.06	1433.27	-0.545618	0.0792849	oxidoreductase
UTI89_RS14935	UTI89_C3063	mltB	842.675	572.848	548.543	340.499	431.186	577.536	-0.54561	0.198756	lytic murein transglycosylase B
UTI89_RS09555	UTI89_C1967	ydjG	115.719	91.0749	108.514	83.4717	64.649	68.3282	-0.545426	0.135485	NADH-dependent methylglyoxal reductase
UTI89_RS20990	UTI89_C4343	wecC	853.555	648.084	951.737	504.136	689.204	486.432	-0.544735	0.137281	UDP-N-acetyl-D-mannosamine dehydrogenase
UTI89_RS18440	UTI89_C3802	coaA	697.284	641.484	635.155	392.565	445.616	518.969	-0.544189	0.0536338	type I pantothenate kinase
UTI89_RS18120	UTI89_C3726	aroE	2989.91	2253.11	2315.63	2129.77	1601.79	1456.04	-0.542608	0.118177	shikimate dehydrogenase
UTI89_RS07915	UTI89_C1639	cybB	592.444	376.179	356.404	266.944	297.27	348.149	-0.542078	0.172864	cytochrome b561
UTI89_RS06650	UTI89_C1377		1820.85	1322.57	1463.44	1068.6	1231.22	862.237	-0.541479	0.11138	potassium/proton antiporter
UTI89_RS07495	UTI89_C1559	rnb	4807.8	3252.3	3418.69	2495.89	2587.11	2807.97	-0.54107	0.0963925	exoribonuclease II
UTI89_RS18290	UTI89_C3767	rplV	4474.49	4710.82	2908.97	2430.6	2980.2	2902.32	-0.540804	0.138022	50S ribosomal protein L22
UTI89_RS04990	UTI89_C1036	tusE	773.441	542.49	694.887	461.161	447.925	475.044	-0.540707	0.0755594	sulfurtransferase TusE
UTI89_RS20420	UTI89_C4223	uhpC	127.588	114.834	102.541	53.7194	105.632	76.4626	-0.54055	0.237446	MFS transporter family glucose-6-phosphate receptor UhpC
UTI89_RS16925	UTI89_C3472		2433.08	2233.32	2044.84	1917.37	1418.81	1275.46	-0.540522	0.102234	glutathionylspermidine synthase family protein
UTI89_RS23230	UTI89_C4797	ulaE	103.851	117.473	147.34	87.604	79.0795	87.8506	-0.540028	0.134251	L-ribulose-5-phosphate 3-epimerase UlaE
UTI89_RS15705	UTI89_C3225		46.4856	51.4771	64.7102	39.6697	35.2106	37.4178	-0.539552	0.203621	DUF2509 family protein
UTI89_RS05770	UTI89_C1196	flgM	80.1135	159.711	244.903	119.009	96.3962	118.761	-0.539538	0.360601	anti-sigma-28 factor FlgM
UTI89_RS18520	UTI89_C3822	hemE	1565.67	1325.21	1444.53	1008.27	974.929	1002.15	-0.538798	0.0241288	uroporphyrinogen decarboxylase
UTI89_RS06495	UTI89_C1346	bluF	516.287	444.815	392.243	357.854	285.148	287.955	-0.538641	0.0882056	blue light-responsive regulator BluF
UTI89_RS15250	UTI89_C3129	queD	274.957	201.949	153.313	76.0337	141.42	219.626	-0.538267	0.375351	6-carboxytetrahydropterin synthase QueD
UTI89_RS09085	UTI89_C1872	sufS	2473.63	2724.33	2679	2119.03	1561.39	1744	-0.538153	0.0578336	cysteine desulfurase SufS
UTI89_RS09850	UTI89_C2028	kdgR	2429.12	2172.6	2057.78	1815.72	1311.45	1459.3	-0.53807	0.0731475	DNA-binding transcriptional regulator KdgR
UTI89_RS15195	UTI89_C3118	ispD	1079.06	724.64	898.973	585.129	623.401	655.626	-0.537414	0.0915088	2-C-methyl-D-erythritol 4-phosphate cytidylyltransferase
UTI89_RS13560	UTI89_C2775	eutA	71.212	80.5155	121.456	68.5956	50.2184	71.582	-0.536975	0.244208	ethanolamine ammonia-lyase reactivating factor EutA
UTI89_RS21765	UTI89_C4497	cpxP	1535.01	2400.95	1437.56	823.974	1755.91	1122.54	-0.536403	0.295893	cell-envelope stress modulator CpxP
UTI89_RS00040	UTI89_C0008		529.145	596.607	712.807	421.491	385.585	463.656	-0.535812	0.0766487	sodium:alanine symporter family protein
UTI89_RS10425	UTI89_C2140	fliH	25.7154	18.479	42.8083	12.3968	24.2434	24.4029	-0.535331	0.429175	flagellar assembly protein FliH
UTI89_RS20065	UTI89_C4146	lldD	195.833	234.947	145.349	99.1743	165.086	131.776	-0.535159	0.22175	quinone-dependent L-lactate dehydrogenase
UTI89_RS21265	UTI89_C4401		502.44	447.455	473.877	263.638	290.92	434.372	-0.533389	0.145894	MurR/RpiR family transcriptional regulator
UTI89_RS02065	UTI89_C0430	secD	3407.3	2869.52	3086.18	2771.92	1826.91	1870.89	-0.53305	0.124869	protein translocase subunit SecD
UTI89_RS12765	UTI89_C2615	prmB	2469.67	1582.59	1933.34	1219.84	1241.61	1683.8	-0.531535	0.152278	50S ribosomal protein L3 N(5)-glutamine methyltransferase
UTI89_RS16990	UTI89_C3485	glgS	8646.32	8103.03	2632.21	6989.31	3201.28	3219.56	-0.531236	0.473773	cell surface composition regulator GlgS
UTI89_RS17795	UTI89_C3657	sspB	3649.61	3390.89	3865.68	2673.58	2577.3	2305.26	-0.529023	0.0289874	ClpXP protease specificity-enhancing factor
UTI89_RS23700	UTI89_C4895	papA	4909.67	3579.64	2952.77	5299.22	955.304	1677.3	-0.528533	0.534508	P fimbria major subunit PapA
UTI89_RS02380	UTI89_C0497	dnaX	3662.47	3064.87	3462.49	2244.65	2637.91	2181.62	-0.528113	0.0471581	DNA polymerase III subunit gamma/tau
UTI89_RS16885	UTI89_C3464	parE	2042.4	1370.08	1532.14	1098.36	1299.91	1029.8	-0.527826	0.120859	DNA topoisomerase IV subunit B
UTI89_RS24500	UTI89_C5051	hsdM	935.646	897.55	891.009	553.723	765.975	567.775	-0.526942	0.084598	type I restriction-modification system methyltransferase
UTI89_RS14125	UTI89_C2895	rpoE	3201.57	4027.1	3729.3	2796.72	2747.58	2061.24	-0.525979	0.0915794	RNA polymerase sigma factor RpoE
UTI89_RS13630	UTI89_C2789	tkt	2631.88	3377.69	6012.07	2798.37	2046.83	3509.14	-0.525531	0.325824	transketolase
[truncated: 3,612 more rows]

## Sheet: Tab 3
Dataset S1 Tab3: UTI89-U versus UTI89-UG all genes
[truncated: 4,637 more rows]
